# Supplementary material for: N′-[(E)-4-(Diethyl­amino)benzyl­idene]-4-nitro­benzohydrazide monohydrate
Source: Acta Crystallogr Sect E Struct Rep Online. 2010 Mar 31;66(Pt 4):o1007–8. doi: 10.1107/S1600536810011554 (PMC2983899; doi:10.1107/S1600536810011554)
Supplement: Supplementary file 1 [file e-66-o1007-sup1.cif]

##############################################################################
###                                                                        ###
###        Electronic paper (Acta Crystallographica Section E)             ###
###                                                                        ###
##############################################################################
#                                                                            #
# This CIF contains the data in a paper accepted for publication in Acta     #
# Crystallographica Section E. It conforms to the requirements of Notes      #
# for Authors for Section E, and has been peer reviewed under the auspices   #
# of the IUCr Commission on Journals.                                        #
#                                                                            #
# Full details of the Crystallographic Information File format               #
# are given in the paper "The Crystallographic Information File (CIF):       #
# a New Standard Archive File for Crystallography" by S. R. Hall, F. H.      #
# Allen and I. D. Brown [Acta Cryst. (1991), A47, 655-685].                  #
#                                                                            #
# The current version of the core CIF dictionary is obtainable from          #
# ftp://ftp.iucr.org/pub/cif_core.dic. The current version number is 2.4.    #
#                                                                            #
# Software is freely available for graphical display of the structure(s) in  #
# this CIF.  For information consult the CIF home page http://www.iucr.org/  #
# cif/home.html                                                              #
#                                                                            #
# This file may be used for bona fide research purposes within the           #
# scientific community so long as proper attribution is given to the journal # 
# article from which it was obtained.                                        #
#                                                                            #
##############################################################################
                                             
data_global
_audit_creation_method     SHELXL-97
_journal_date_recd_electronic     2010-03-25
_journal_date_accepted     2010-03-26
_journal_name_full     'Acta Crystallographica, Section E'
_journal_year     2010
_journal_volume     66
_journal_issue      4
_journal_page_first     o1007
_journal_page_last     o1008
_journal_paper_category     QO
_journal_coeditor_code     BT5231
_publ_contact_author_name     'Muhammad Zia-ur-Rehman'
_publ_contact_author_address
;
Applied Chemistry Research Centre
PCSIR Laboratories Complex
Lahore-54600
Pakistan
;
_publ_contact_author_email     'rehman_pcsir@hotmail.com'
_publ_contact_author_fax     ' 0092+42-923 1269 '
_publ_contact_author_phone     '0092-3334571977'
_publ_section_title
;
<i>N</i>'-[(<i>E</i>)-4-(Diethylamino)benzylidene]-4-nitrobenzohydrazide
monohydrate
;
loop_
    _publ_author_name
    _publ_author_footnote
    _publ_author_address
    'Ahmad, Tanveer' .
;
Institute of Chemistry
University of the Punjab
Lahore 54590
Pakistan
;
    'Zia-ur-Rehman, Muhammad' .
;
Applied Chemistry Research Centre
PCSIR Laboratories Complex
Lahore 54600
Pakistan
;
    'Siddiqui, Hamid Latif' .
;
Institute of Chemistry
University of the Punjab
Lahore 54590
Pakistan
;
    'Rizvi, Syed Umar Farooq' .
;
Institute of Chemistry
University of the Punjab
Lahore 54590
Pakistan
;
    'Parvez, Masood' .
;
Department of Chemistry
The University of Calgary
2500 University Drive NW
Calgary
Alberta
Canada T2N 1N4
;
data_I
_chemical_name_systematic
;
<i>N</i>'-[(<i>E</i>)-4-(Diethylamino)benzylidene]-4-nitrobenzohydrazide
monohydrate
;
_chemical_name_common
;
;
_chemical_formula_moiety     'C18 H20 N4 O3, H2 O'
_chemical_formula_sum     'C18 H22 N4 O4'
_chemical_formula_iupac     'C18 H20 N4 O3, H2 O'
_chemical_formula_weight     358.40
_chemical_melting_point     491
_symmetry_cell_setting     monoclinic
_symmetry_space_group_name_H-M     'C 2/c'
_symmetry_space_group_name_Hall     '-C 2yc'
loop_
    _symmetry_equiv_pos_as_xyz
    'x, y, z'
    '-x, y, -z+1/2'
    'x+1/2, y+1/2, z'
    '-x+1/2, y+1/2, -z+1/2'
    '-x, -y, -z'
    'x, -y, z-1/2'
    '-x+1/2, -y+1/2, -z'
    'x+1/2, -y+1/2, z-1/2'
_cell_length_a     38.3142(12)
_cell_length_b     7.4563(3)
_cell_length_c     12.6332(5)
_cell_angle_alpha     90.00
_cell_angle_beta     98.215(2)
_cell_angle_gamma     90.00
_cell_volume     3572.0(2)
_cell_formula_units_Z     8
_cell_measurement_reflns_used     3855
_cell_measurement_theta_min     1.0
_cell_measurement_theta_max     27.5
_cell_measurement_temperature     173(2)
_exptl_crystal_description     'prism'
_exptl_crystal_colour     'orange'
_exptl_crystal_size_max     0.08
_exptl_crystal_size_mid     0.06
_exptl_crystal_size_min     0.04
_exptl_crystal_density_diffrn     1.333
_exptl_crystal_density_meas     ?
_exptl_crystal_density_method     'not measured'
_exptl_crystal_F_000     1520
_exptl_absorpt_coefficient_mu     0.096
_exptl_absorpt_correction_type     'multi-scan'
_exptl_absorpt_process_details     '(SORTAV; Blessing, 1997)'
_exptl_absorpt_correction_T_min     0.9924
_exptl_absorpt_correction_T_max     0.9962
_exptl_special_details
;
;
_diffrn_ambient_temperature     173(2)
_diffrn_radiation_type     MoK\a
_diffrn_radiation_wavelength     0.71073
_diffrn_radiation_source     'fine-focus sealed tube'
_diffrn_radiation_monochromator     graphite
_diffrn_measurement_device_type     'Nonius KappaCCD'
_diffrn_measurement_method     ' \w and \f '
_diffrn_detector_area_resol_mean     ?
_diffrn_reflns_number     5710
_diffrn_reflns_av_R_equivalents     0.021
_diffrn_reflns_av_sigmaI/netI     0.033
_diffrn_reflns_theta_min     2.1
_diffrn_reflns_theta_max     27.5
_diffrn_reflns_theta_full     25.0
_diffrn_measured_fraction_theta_max     0.987
_diffrn_measured_fraction_theta_full     0.990
_diffrn_reflns_limit_h_min     -49
_diffrn_reflns_limit_h_max     49
_diffrn_reflns_limit_k_min     -6
_diffrn_reflns_limit_k_max     9
_diffrn_reflns_limit_l_min     -16
_diffrn_reflns_limit_l_max     16
_diffrn_standards_number     0
_diffrn_standards_interval_count     0
_diffrn_standards_interval_time     0
_diffrn_standards_decay_%     ?
_refine_special_details
;
Refinement of <i>F</i>^2^ against ALL reflections. The weighted <i>R</i>-factor
wR and goodness of fit <i>S</i> are based on <i>F</i>^2^, conventional
<i>R</i>-factors <i>R</i> are based on <i>F</i>, with <i>F</i> set to zero for
negative <i>F</i>^2^. The threshold expression of <i>F</i>^2^ >
\s(<i>F</i>^2^) is used only for calculating <i>R</i>-factors(gt) etc. and is
not relevant to the choice of reflections for refinement. <i>R</i>-factors
based on <i>F</i>^2^ are statistically about twice as large as those based on
<i>F</i>, and <i>R</i>- factors based on ALL data will be even larger.
;
_reflns_number_total     4048
_reflns_number_gt     3182
_reflns_threshold_expression     I>2\s(I)
_refine_ls_structure_factor_coef     Fsqd
_refine_ls_matrix_type     full
_refine_ls_R_factor_all     0.079
_refine_ls_R_factor_gt     0.059
_refine_ls_wR_factor_gt     0.122
_refine_ls_wR_factor_ref     0.138
_refine_ls_goodness_of_fit_ref     1.11
_refine_ls_restrained_S_all     1.11
_refine_ls_number_reflns     4048
_refine_ls_number_parameters     246
_refine_ls_number_restraints     0
_refine_ls_hydrogen_treatment     mixed
_refine_ls_weighting_scheme     calc
_refine_ls_weighting_details
         'calc w=1/[\s^2^(Fo^2^)+(0.0299P)^2^+6.8806P] where P=(Fo^2^+2Fc^2^)/3'
_atom_sites_solution_hydrogens     difmap
_atom_sites_solution_primary     direct
_atom_sites_solution_secondary     difmap
_refine_ls_shift/su_max     0.000
_refine_ls_shift/su_mean     0.000
_refine_diff_density_max     0.29
_refine_diff_density_min     -0.19
_refine_ls_extinction_method     none
_refine_ls_extinction_coef     ?
loop_
    _atom_type_symbol
    _atom_type_description
    _atom_type_scat_dispersion_real
    _atom_type_scat_dispersion_imag
    _atom_type_scat_source
    'C' 'C' 0.0033 0.0016
                         'International Tables Vol C Tables 4.2.6.8 and 6.1.1.4'
    'H' 'H' 0.0000 0.0000
                         'International Tables Vol C Tables 4.2.6.8 and 6.1.1.4'
    'N' 'N' 0.0061 0.0033
                         'International Tables Vol C Tables 4.2.6.8 and 6.1.1.4'
    'O' 'O' 0.0106 0.0060
                         'International Tables Vol C Tables 4.2.6.8 and 6.1.1.4'
_computing_data_collection     'COLLECT (Hooft, 1998)'
_computing_cell_refinement     'DENZO (Otwinowski & Minor, 1997)'
_computing_data_reduction     'SCALEPACK (Otwinowski & Minor, 1997)'
_computing_structure_solution     'SHELXS97 (Sheldrick, 2008)'
_computing_structure_refinement     'SHELXL97 (Sheldrick, 2008)'
_computing_molecular_graphics     'ORTEP-3 for Windows (Farrugia, 1997)'
_computing_publication_material     'SHELXL97 (Sheldrick, 2008)'
loop_
    _atom_site_type_symbol
    _atom_site_label
    _atom_site_fract_x
    _atom_site_fract_y
    _atom_site_fract_z
    _atom_site_U_iso_or_equiv
    _atom_site_adp_type
    _atom_site_calc_flag
    _atom_site_refinement_flags
    _atom_site_occupancy
    _atom_site_disorder_assembly
    _atom_site_disorder_group
    O O4 0.24370(5) 0.6548(3) 0.29158(14) 0.0491(5) Uani d . 1 . .
    H H4A 0.2524(8) 0.625(5) 0.236(3) 0.074 Uiso d . 1 . .
    H H4B 0.2376(9) 0.762(5) 0.289(3) 0.074 Uiso d . 1 . .
    O O1 0.44265(4) 0.7990(3) 0.48843(14) 0.0504(5) Uani d . 1 . .
    O O2 0.42219(4) 0.7098(3) 0.32907(14) 0.0529(5) Uani d . 1 . .
    O O3 0.29243(4) 0.4979(3) 0.66984(12) 0.0470(5) Uani d . 1 . .
    N N1 0.41920(5) 0.7349(3) 0.42338(15) 0.0382(4) Uani d . 1 . .
    N N2 0.26157(4) 0.5178(2) 0.50392(14) 0.0309(4) Uani d . 1 . .
    H H2N 0.2601(6) 0.555(3) 0.4374(19) 0.037 Uiso d . 1 . .
    N N3 0.23060(4) 0.4687(2) 0.54236(14) 0.0329(4) Uani d . 1 . .
    N N4 0.06636(4) 0.2626(3) 0.54414(14) 0.0385(5) Uani d . 1 . .
    C C1 0.35196(5) 0.6469(3) 0.60129(16) 0.0360(5) Uani d . 1 . .
    H H1 0.3497 0.6546 0.6750 0.043 Uiso calc R 1 . .
    C C2 0.38313(5) 0.6981(3) 0.56723(17) 0.0376(5) Uani d . 1 . .
    H H2 0.4023 0.7423 0.6165 0.045 Uiso calc R 1 . .
    C C3 0.38577(5) 0.6834(3) 0.45998(16) 0.0317(4) Uani d . 1 . .
    C C4 0.35855(5) 0.6218(3) 0.38607(16) 0.0355(5) Uani d . 1 . .
    H H4 0.3611 0.6134 0.3125 0.043 Uiso calc R 1 . .
    C C5 0.32730(5) 0.5720(3) 0.42139(16) 0.0331(5) Uani d . 1 . .
    H H5 0.3081 0.5294 0.3716 0.040 Uiso calc R 1 . .
    C C6 0.32385(5) 0.5841(3) 0.52888(15) 0.0286(4) Uani d . 1 . .
    C C7 0.29128(5) 0.5290(3) 0.57364(16) 0.0308(4) Uani d . 1 . .
    C C8 0.20420(5) 0.4474(3) 0.46932(17) 0.0330(4) Uani d . 1 . .
    H H8 0.2075 0.4627 0.3968 0.040 Uiso calc R 1 . .
    C C9 0.16922(5) 0.4008(3) 0.49284(16) 0.0313(4) Uani d . 1 . .
    C C10 0.16034(5) 0.3932(3) 0.59596(16) 0.0324(5) Uani d . 1 . .
    H H10 0.1778 0.4189 0.6553 0.039 Uiso calc R 1 . .
    C C11 0.12662(5) 0.3491(3) 0.61358(16) 0.0327(5) Uani d . 1 . .
    H H11 0.1213 0.3454 0.6847 0.039 Uiso calc R 1 . .
    C C12 0.09998(5) 0.3094(3) 0.52795(16) 0.0326(5) Uani d . 1 . .
    C C13 0.10887(5) 0.3192(3) 0.42407(17) 0.0371(5) Uani d . 1 . .
    H H13 0.0915 0.2945 0.3644 0.044 Uiso calc R 1 . .
    C C14 0.14265(6) 0.3645(3) 0.40804(17) 0.0373(5) Uani d . 1 . .
    H H14 0.1480 0.3711 0.3370 0.045 Uiso calc R 1 . .
    C C15 0.05774(6) 0.2167(3) 0.64950(17) 0.0387(5) Uani d . 1 . .
    H H15A 0.0788 0.1621 0.6922 0.046 Uiso calc R 1 . .
    H H15B 0.0388 0.1253 0.6410 0.046 Uiso calc R 1 . .
    C C16 0.04582(6) 0.3745(4) 0.7111(2) 0.0502(6) Uani d . 1 . .
    H H16A 0.0392 0.3322 0.7789 0.075 Uiso calc R 1 . .
    H H16B 0.0255 0.4321 0.6686 0.075 Uiso calc R 1 . .
    H H16C 0.0651 0.4613 0.7256 0.075 Uiso calc R 1 . .
    C C17 0.03658(6) 0.2743(4) 0.45771(18) 0.0449(6) Uani d . 1 . .
    H H17A 0.0415 0.3697 0.4073 0.054 Uiso calc R 1 . .
    H H17B 0.0152 0.3095 0.4884 0.054 Uiso calc R 1 . .
    C C18 0.02924(7) 0.1007(4) 0.3964(2) 0.0595(8) Uani d . 1 . .
    H H18A 0.0493 0.0714 0.3595 0.089 Uiso calc R 1 . .
    H H18B 0.0080 0.1144 0.3438 0.089 Uiso calc R 1 . .
    H H18C 0.0257 0.0040 0.4463 0.089 Uiso calc R 1 . .
loop_
    _atom_site_aniso_label
    _atom_site_aniso_U_11
    _atom_site_aniso_U_22
    _atom_site_aniso_U_33
    _atom_site_aniso_U_12
    _atom_site_aniso_U_13
    _atom_site_aniso_U_23
    O4 0.0535(10) 0.0650(12) 0.0311(8) 0.0156(9) 0.0143(7) 0.0043(9)
    O1 0.0315(8) 0.0661(12) 0.0534(10) -0.0138(8) 0.0055(7) 0.0024(9)
    O2 0.0483(10) 0.0704(13) 0.0443(9) -0.0106(9) 0.0216(8) 0.0001(9)
    O3 0.0312(8) 0.0813(13) 0.0286(7) -0.0081(8) 0.0043(6) 0.0116(8)
    N1 0.0316(9) 0.0399(11) 0.0443(10) -0.0039(8) 0.0098(8) 0.0046(9)
    N2 0.0241(8) 0.0398(10) 0.0297(8) -0.0028(7) 0.0063(7) 0.0027(8)
    N3 0.0241(8) 0.0379(10) 0.0376(9) -0.0030(7) 0.0072(7) 0.0018(8)
    N4 0.0248(8) 0.0575(13) 0.0325(9) -0.0085(8) 0.0011(7) 0.0024(9)
    C1 0.0307(10) 0.0519(14) 0.0248(9) -0.0055(10) 0.0017(8) 0.0008(9)
    C2 0.0286(10) 0.0512(14) 0.0317(10) -0.0083(10) 0.0002(8) -0.0005(10)
    C3 0.0261(9) 0.0335(11) 0.0359(10) -0.0018(8) 0.0062(8) 0.0034(9)
    C4 0.0333(11) 0.0469(13) 0.0270(10) -0.0019(9) 0.0071(8) -0.0027(9)
    C5 0.0282(10) 0.0419(12) 0.0287(10) -0.0041(9) 0.0023(8) -0.0033(9)
    C6 0.0258(9) 0.0313(10) 0.0290(9) -0.0006(8) 0.0049(8) 0.0010(8)
    C7 0.0287(10) 0.0354(11) 0.0289(10) -0.0029(8) 0.0061(8) 0.0009(8)
    C8 0.0294(10) 0.0361(11) 0.0343(10) -0.0021(9) 0.0075(8) 0.0009(9)
    C9 0.0249(9) 0.0347(11) 0.0340(10) -0.0024(8) 0.0028(8) 0.0010(9)
    C10 0.0258(9) 0.0377(11) 0.0322(10) -0.0012(8) -0.0006(8) -0.0009(9)
    C11 0.0263(10) 0.0415(12) 0.0299(10) -0.0007(9) 0.0027(8) 0.0032(9)
    C12 0.0257(9) 0.0379(11) 0.0339(10) -0.0035(8) 0.0028(8) 0.0025(9)
    C13 0.0291(10) 0.0489(13) 0.0314(10) -0.0071(9) -0.0023(8) 0.0022(10)
    C14 0.0338(11) 0.0466(13) 0.0314(10) -0.0067(10) 0.0047(9) -0.0001(9)
    C15 0.0280(10) 0.0515(14) 0.0363(11) -0.0080(10) 0.0039(8) 0.0067(10)
    C16 0.0405(13) 0.0680(18) 0.0436(13) 0.0061(12) 0.0114(11) 0.0064(13)
    C17 0.0287(10) 0.0637(16) 0.0407(12) -0.0069(11) -0.0006(9) 0.0075(11)
    C18 0.0498(15) 0.080(2) 0.0464(14) -0.0243(14) -0.0024(12) -0.0023(14)
_geom_special_details
;
All esds (except the esd in the dihedral angle between two l.s. planes) are
estimated using the full covariance matrix. The cell esds are taken into
account individually in the estimation of esds in distances, angles and
torsion angles; correlations between esds in cell parameters are only used
when they are defined by crystal symmetry. An approximate (isotropic)
treatment of cell esds is used for estimating esds involving l.s. planes.
;
loop_
    _geom_bond_atom_site_label_1
    _geom_bond_atom_site_label_2
    _geom_bond_site_symmetry_2
    _geom_bond_distance
    _geom_bond_publ_flag
    O4 H4A . 0.85(3) ?
    O4 H4B . 0.83(4) ?
    O1 N1 . 1.225(2) ?
    O2 N1 . 1.228(2) ?
    O3 C7 . 1.232(2) ?
    N1 C3 . 1.473(3) ?
    N2 C7 . 1.339(2) ?
    N2 N3 . 1.394(2) ?
    N2 H2N . 0.88(2) ?
    N3 C8 . 1.278(3) ?
    N4 C12 . 1.378(3) ?
    N4 C15 . 1.457(3) ?
    N4 C17 . 1.465(3) ?
    C1 C2 . 1.380(3) ?
    C1 C6 . 1.391(3) ?
    C1 H1 . 0.9500 ?
    C2 C3 . 1.377(3) ?
    C2 H2 . 0.9500 ?
    C3 C4 . 1.376(3) ?
    C4 C5 . 1.387(3) ?
    C4 H4 . 0.9500 ?
    C5 C6 . 1.386(3) ?
    C5 H5 . 0.9500 ?
    C6 C7 . 1.499(3) ?
    C8 C9 . 1.456(3) ?
    C8 H8 . 0.9500 ?
    C9 C10 . 1.394(3) ?
    C9 C14 . 1.395(3) ?
    C10 C11 . 1.382(3) ?
    C10 H10 . 0.9500 ?
    C11 C12 . 1.409(3) ?
    C11 H11 . 0.9500 ?
    C12 C13 . 1.404(3) ?
    C13 C14 . 1.380(3) ?
    C13 H13 . 0.9500 ?
    C14 H14 . 0.9500 ?
    C15 C16 . 1.517(4) ?
    C15 H15A . 0.9900 ?
    C15 H15B . 0.9900 ?
    C16 H16A . 0.9800 ?
    C16 H16B . 0.9800 ?
    C16 H16C . 0.9800 ?
    C17 C18 . 1.514(4) ?
    C17 H17A . 0.9900 ?
    C17 H17B . 0.9900 ?
    C18 H18A . 0.9800 ?
    C18 H18B . 0.9800 ?
    C18 H18C . 0.9800 ?
loop_
    _geom_angle_atom_site_label_1
    _geom_angle_atom_site_label_2
    _geom_angle_atom_site_label_3
    _geom_angle_site_symmetry_1
    _geom_angle_site_symmetry_3
    _geom_angle
    _geom_angle_publ_flag
    H4A O4 H4B . . 111(3) ?
    O1 N1 O2 . . 123.34(19) ?
    O1 N1 C3 . . 118.57(18) ?
    O2 N1 C3 . . 118.09(18) ?
    C7 N2 N3 . . 118.26(17) ?
    C7 N2 H2N . . 122.7(15) ?
    N3 N2 H2N . . 118.4(15) ?
    C8 N3 N2 . . 113.98(17) ?
    C12 N4 C15 . . 122.27(17) ?
    C12 N4 C17 . . 121.30(18) ?
    C15 N4 C17 . . 116.15(17) ?
    C2 C1 C6 . . 120.75(19) ?
    C2 C1 H1 . . 119.6 ?
    C6 C1 H1 . . 119.6 ?
    C3 C2 C1 . . 118.25(19) ?
    C3 C2 H2 . . 120.9 ?
    C1 C2 H2 . . 120.9 ?
    C4 C3 C2 . . 122.61(19) ?
    C4 C3 N1 . . 118.86(19) ?
    C2 C3 N1 . . 118.52(18) ?
    C3 C4 C5 . . 118.47(19) ?
    C3 C4 H4 . . 120.8 ?
    C5 C4 H4 . . 120.8 ?
    C6 C5 C4 . . 120.35(18) ?
    C6 C5 H5 . . 119.8 ?
    C4 C5 H5 . . 119.8 ?
    C5 C6 C1 . . 119.55(18) ?
    C5 C6 C7 . . 123.55(17) ?
    C1 C6 C7 . . 116.88(18) ?
    O3 C7 N2 . . 122.99(18) ?
    O3 C7 C6 . . 120.63(17) ?
    N2 C7 C6 . . 116.38(17) ?
    N3 C8 C9 . . 122.62(19) ?
    N3 C8 H8 . . 118.7 ?
    C9 C8 H8 . . 118.7 ?
    C10 C9 C14 . . 117.46(18) ?
    C10 C9 C8 . . 123.73(18) ?
    C14 C9 C8 . . 118.80(19) ?
    C11 C10 C9 . . 121.26(18) ?
    C11 C10 H10 . . 119.4 ?
    C9 C10 H10 . . 119.4 ?
    C10 C11 C12 . . 121.19(19) ?
    C10 C11 H11 . . 119.4 ?
    C12 C11 H11 . . 119.4 ?
    N4 C12 C13 . . 120.59(18) ?
    N4 C12 C11 . . 121.96(19) ?
    C13 C12 C11 . . 117.45(18) ?
    C14 C13 C12 . . 120.52(19) ?
    C14 C13 H13 . . 119.7 ?
    C12 C13 H13 . . 119.7 ?
    C13 C14 C9 . . 122.1(2) ?
    C13 C14 H14 . . 118.9 ?
    C9 C14 H14 . . 118.9 ?
    N4 C15 C16 . . 114.2(2) ?
    N4 C15 H15A . . 108.7 ?
    C16 C15 H15A . . 108.7 ?
    N4 C15 H15B . . 108.7 ?
    C16 C15 H15B . . 108.7 ?
    H15A C15 H15B . . 107.6 ?
    C15 C16 H16A . . 109.5 ?
    C15 C16 H16B . . 109.5 ?
    H16A C16 H16B . . 109.5 ?
    C15 C16 H16C . . 109.5 ?
    H16A C16 H16C . . 109.5 ?
    H16B C16 H16C . . 109.5 ?
    N4 C17 C18 . . 113.5(2) ?
    N4 C17 H17A . . 108.9 ?
    C18 C17 H17A . . 108.9 ?
    N4 C17 H17B . . 108.9 ?
    C18 C17 H17B . . 108.9 ?
    H17A C17 H17B . . 107.7 ?
    C17 C18 H18A . . 109.5 ?
    C17 C18 H18B . . 109.5 ?
    H18A C18 H18B . . 109.5 ?
    C17 C18 H18C . . 109.5 ?
    H18A C18 H18C . . 109.5 ?
    H18B C18 H18C . . 109.5 ?
loop_
    _geom_torsion_atom_site_label_1
    _geom_torsion_atom_site_label_2
    _geom_torsion_atom_site_label_3
    _geom_torsion_atom_site_label_4
    _geom_torsion_site_symmetry_1
    _geom_torsion_site_symmetry_2
    _geom_torsion_site_symmetry_3
    _geom_torsion_site_symmetry_4
    _geom_torsion
    _geom_torsion_publ_flag
    C7 N2 N3 C8 . . . . -174.7(2) ?
    C6 C1 C2 C3 . . . . -0.7(4) ?
    C1 C2 C3 C4 . . . . 0.6(4) ?
    C1 C2 C3 N1 . . . . -178.9(2) ?
    O1 N1 C3 C4 . . . . 176.0(2) ?
    O2 N1 C3 C4 . . . . -4.6(3) ?
    O1 N1 C3 C2 . . . . -4.4(3) ?
    O2 N1 C3 C2 . . . . 175.0(2) ?
    C2 C3 C4 C5 . . . . -0.2(4) ?
    N1 C3 C4 C5 . . . . 179.4(2) ?
    C3 C4 C5 C6 . . . . -0.2(3) ?
    C4 C5 C6 C1 . . . . 0.1(3) ?
    C4 C5 C6 C7 . . . . -178.5(2) ?
    C2 C1 C6 C5 . . . . 0.3(3) ?
    C2 C1 C6 C7 . . . . 179.1(2) ?
    N3 N2 C7 O3 . . . . 0.1(3) ?
    N3 N2 C7 C6 . . . . -179.4(2) ?
    C5 C6 C7 O3 . . . . 160.9(2) ?
    C1 C6 C7 O3 . . . . -17.8(3) ?
    C5 C6 C7 N2 . . . . -19.6(3) ?
    C1 C6 C7 N2 . . . . 161.7(2) ?
    N2 N3 C8 C9 . . . . -178.3(2) ?
    N3 C8 C9 C10 . . . . 6.9(3) ?
    N3 C8 C9 C14 . . . . -174.4(2) ?
    C14 C9 C10 C11 . . . . 0.8(3) ?
    C8 C9 C10 C11 . . . . 179.6(2) ?
    C9 C10 C11 C12 . . . . 0.2(3) ?
    C15 N4 C12 C13 . . . . 167.7(2) ?
    C17 N4 C12 C13 . . . . -18.6(3) ?
    C15 N4 C12 C11 . . . . -12.3(3) ?
    C17 N4 C12 C11 . . . . 161.3(2) ?
    C10 C11 C12 N4 . . . . 179.1(2) ?
    C10 C11 C12 C13 . . . . -1.0(3) ?
    N4 C12 C13 C14 . . . . -179.4(2) ?
    C11 C12 C13 C14 . . . . 0.6(3) ?
    C12 C13 C14 C9 . . . . 0.5(4) ?
    C10 C9 C14 C13 . . . . -1.2(3) ?
    C8 C9 C14 C13 . . . . 179.9(2) ?
    C12 N4 C15 C16 . . . . 91.3(3) ?
    C17 N4 C15 C16 . . . . -82.7(3) ?
    C12 N4 C17 C18 . . . . 93.1(3) ?
    C15 N4 C17 C18 . . . . -92.8(3) ?
loop_
    _geom_hbond_atom_site_label_D
    _geom_hbond_atom_site_label_H
    _geom_hbond_atom_site_label_A
    _geom_hbond_site_symmetry_A
    _geom_hbond_distance_DH
    _geom_hbond_distance_HA
    _geom_hbond_distance_DA
    _geom_hbond_angle_DHA
    O4 H4B O3 7_566 0.83(4) 2.23(4) 3.009(3) 156(3)
    N2 H2N O4 . 0.88(2) 2.00(2) 2.861(2) 165(2)
    O4 H4A O3 6_565 0.85(3) 2.06(4) 2.823(2) 149(3)
    O4 H4A N3 6_565 0.85(3) 2.57(3) 3.250(3) 138(3)
    C5 H5 O3 6_565 0.95 2.54 3.308(2) 138
    C8 H8 O4 . 0.95 2.50 3.270(3) 138
    C13 H13 O2 4_545 0.95 2.51 3.350(3) 148
