# Supplementary material for: N′-[(E)-4-(Diethyl­amino)benzyl­idene]-4-nitro­benzohydrazide monohydrate
Source: Acta Crystallogr Sect E Struct Rep Online. 2010 Mar 31;66(Pt 4):o1007–8. doi: 10.1107/S1600536810011554 (PMC2983899; doi:10.1107/S1600536810011554)
Supplement: Supplementary file 2 [file e-66-o1007-Isup2.hkl]

#
# h,k,l, Fc-squared, Fo-squared, sigma(Fo-squared) and status flag
#
data_I
_shelx_title ' Compound CELL FROM 3855  ORANGE PRISM'
_shelx_refln_list_code          4
_shelx_F_calc_maximum      309.28
_exptl_crystal_F_000      1520.00
_reflns_d_resolution_high  0.7699
 
loop_
 _symmetry_equiv_pos_as_xyz
 'x, y, z'
 '-x, y, -z+1/2'
 'x+1/2, y+1/2, z'
 '-x+1/2, y+1/2, -z+1/2'
 '-x, -y, -z'
 'x, -y, z-1/2'
 '-x+1/2, -y+1/2, -z'
 'x+1/2, -y+1/2, z-1/2'
 
_cell_length_a    38.3142
_cell_length_b     7.4563
_cell_length_c    12.6332
_cell_angle_alpha  90.000
_cell_angle_beta   98.215
_cell_angle_gamma  90.000
 
_shelx_F_squared_multiplier     1.000
 
loop_
 _refln_index_h
 _refln_index_k
 _refln_index_l
 _refln_F_squared_calc
 _refln_F_squared_meas
 _refln_F_squared_sigma
 _refln_observed_status
   4   0   0    13264.60     9052.08    285.17 o
   8   0   0     4448.34     4422.20     81.19 o
  10   0   0    34273.91    33646.35    600.77 o
  12   0   0     1125.10     1213.24     21.26 o
  14   0   0      140.58      196.43      7.01 o
  16   0   0      264.51      247.66      8.70 o
  18   0   0      492.82      657.69     14.25 o
  20   0   0      121.34      114.78      5.93 o
  22   0   0     6597.32     6771.96    109.62 o
  24   0   0     1388.23     1309.84     26.11 o
  26   0   0      397.94      374.22      9.63 o
  28   0   0     1843.11     1796.13     30.58 o
  30   0   0      461.75      463.88     11.94 o
  32   0   0     5679.96     5762.08     92.67 o
  34   0   0     6942.15     6983.72    111.31 o
  36   0   0       37.27       79.88      8.40 o
  38   0   0       26.00       38.67      7.63 o
  40   0   0       78.86       91.67     12.25 o
  42   0   0       38.86       40.75      8.47 o
  44   0   0      323.96      330.46     17.18 o
  46   0   0      374.48      339.63     18.41 o
  48   0   0      290.93      401.56     23.34 o
   5   1   0     6857.17     6351.79    100.11 o
   7   1   0      318.52      387.48     27.38 o
   9   1   0      616.75      465.90      7.48 o
  11   1   0     1584.36     1622.75     21.97 o
  13   1   0      256.05      271.87     12.67 o
  15   1   0     1620.87     1714.96     24.24 o
  17   1   0     2801.00     2643.54     32.30 o
  19   1   0      783.36      808.67     12.63 o
  21   1   0     1213.47     1098.27     13.25 o
  23   1   0       40.04       46.80      5.39 o
  25   1   0       66.30       67.27      3.09 o
  27   1   0      158.54      166.75     10.13 o
  29   1   0     1869.61     1806.00     24.83 o
  31   1   0     4466.37     4403.64     80.81 o
  33   1   0     2118.81     2102.87     28.69 o
  35   1   0      136.20      131.11     27.65 o
  37   1   0        2.76       12.86      6.51 o
  39   1   0        1.61        1.54      5.47 o
  41   1   0       19.93        8.12      5.95 o
  43   1   0        0.42       -0.56      8.69 o
  45   1   0        4.58        6.34     21.11 o
  47   1   0        0.66       29.28     27.35 o
   0   2   0    11110.65    10230.66    230.14 o
   4   2   0    48721.01    46464.71    719.14 o
   6   2   0    40211.00    38510.81    600.76 o
   8   2   0      189.88      114.93      4.39 o
  10   2   0     3647.42     3516.17     53.77 o
  12   2   0     1608.79     1516.56     41.06 o
  14   2   0       24.76       31.07      3.58 o
  16   2   0     6045.17     5864.66     69.45 o
  18   2   0       48.77       64.84      3.53 o
  20   2   0       10.59       11.67      8.13 o
  22   2   0      273.66      296.32      8.55 o
  24   2   0     1445.10     1457.00     56.62 o
  26   2   0     1708.12     1666.36     24.70 o
  28   2   0      271.61      239.06      6.82 o
  30   2   0     2134.54     2088.89     28.38 o
  32   2   0     1830.23     1793.74     59.47 o
  34   2   0      820.61      853.40     45.41 o
  36   2   0     1893.65     1781.34     35.14 o
  38   2   0      307.83      319.23     16.20 o
  40   2   0       12.14        5.36      8.46 o
  42   2   0      186.91      167.31     11.29 o
  44   2   0      371.04      435.11     17.70 o
  46   2   0        0.42       -7.57      6.55 o
  48   2   0        7.36       12.59     14.67 o
   1   3   0     2183.73     2130.40     38.05 o
   3   3   0      541.50      577.58     30.62 o
   5   3   0     2994.67     3080.83     53.92 o
   7   3   0     1746.45     1643.14     30.23 o
   9   3   0      104.34      109.95      9.59 o
  11   3   0     1392.43     1373.28     45.37 o
  13   3   0     1920.28     1843.98     35.78 o
  15   3   0      998.05     1048.56     17.64 o
  17   3   0      266.31      268.27     15.06 o
  19   3   0     1823.04     1773.19     25.09 o
  21   3   0      901.65      891.65     29.19 o
  23   3   0       37.24       27.76      4.06 o
  25   3   0        0.25        2.81      3.71 o
  27   3   0     5315.75     5435.70     77.23 o
  29   3   0     3350.93     3257.95     56.89 o
  31   3   0       11.02        0.98      8.47 o
  33   3   0      413.87      409.84     53.31 o
  35   3   0     2321.14     2368.42     50.99 o
  37   3   0      192.46      196.07     12.60 o
  39   3   0        0.00       30.55     11.09 o
  41   3   0        5.87       -0.30      6.30 o
  43   3   0      158.12      202.58     63.51 o
  45   3   0       21.99       34.32     20.07 o
   0   4   0       27.61       26.38      8.01 o
   2   4   0       91.79       92.79     15.95 o
   4   4   0     8365.95     8563.69    114.04 o
   6   4   0    21259.40    21320.76    303.78 o
   8   4   0     6411.81     6548.28     96.04 o
  10   4   0     6887.96     6842.62    103.71 o
  12   4   0      315.36      340.06     12.32 o
  14   4   0     2468.15     2436.06     45.12 o
  16   4   0      133.84      166.71     15.64 o
  18   4   0       79.04      110.45      7.43 o
  20   4   0      170.11      188.69      8.16 o
  22   4   0      723.50      750.46     25.15 o
  24   4   0       92.67       69.31     13.17 o
  26   4   0      279.56      230.93      7.76 o
  28   4   0      331.36      292.35     22.88 o
  30   4   0      132.69      171.88     18.56 o
  32   4   0        7.16      -10.28      6.86 o
  34   4   0      379.78      373.48     34.90 o
  36   4   0      376.02      395.97     56.54 o
  38   4   0      543.90      552.82     22.57 o
  40   4   0      341.59      368.90     23.42 o
  42   4   0      310.49      327.46     23.11 o
  44   4   0        0.40      -16.29     10.86 o
   1   5   0       14.73       18.96      4.24 o
   3   5   0     1362.98     1329.13     31.16 o
   5   5   0        7.48        8.20     14.67 o
   7   5   0      455.63      380.70     12.56 o
   9   5   0      137.11      153.21      8.63 o
  11   5   0        2.40       -1.21     11.48 o
  13   5   0      525.15      555.32     17.52 o
  15   5   0      502.55      485.83     13.54 o
  17   5   0       33.05       53.08     13.83 o
  19   5   0      160.58      175.13     20.07 o
  21   5   0     1176.43     1226.86     27.42 o
  23   5   0        3.01       30.28     13.06 o
  25   5   0     4291.69     4331.81    313.21 o
  27   5   0      234.51      165.15     12.86 o
  29   5   0      240.39      255.59     15.10 o
  31   5   0      865.66      930.38     28.81 o
  33   5   0        0.95       26.96     13.87 o
  35   5   0       56.30      105.99     16.02 o
  37   5   0      204.41      325.46     23.03 o
  39   5   0       75.61       50.84     11.48 o
  41   5   0        5.94      -14.64     10.86 o
   0   6   0      174.56      163.00      8.47 o
   2   6   0      718.21      712.85     16.33 o
   4   6   0        4.70      -10.01      6.86 o
   6   6   0     1900.59     2084.46     48.14 o
   8   6   0     5296.61     5299.82    109.08 o
  10   6   0      183.42      219.69     13.17 o
  12   6   0     1511.04     1395.57     35.28 o
  14   6   0       21.74       40.75      9.24 o
  16   6   0      106.84       97.60     12.09 o
  18   6   0        8.67        3.08     10.78 o
  20   6   0     1341.64     1368.77     36.97 o
  22   6   0      304.02      286.63     15.02 o
  24   6   0      440.33      415.04     19.26 o
  26   6   0      139.12      155.29     13.87 o
  28   6   0        4.41       -5.47      9.32 o
  30   6   0      110.87       74.03     10.01 o
  32   6   0        6.58       -4.54     13.02 o
  34   6   0        9.88       46.99     13.71 o
  36   6   0      140.80      221.31     18.18 o
  38   6   0       82.45       80.88     13.94 o
   1   7   0      125.21       97.06      5.47 o
   3   7   0       38.48       44.76     12.25 o
   5   7   0      314.23      356.19     14.64 o
   7   7   0       58.46       50.84      7.16 o
   9   7   0       88.93       89.59      8.40 o
  11   7   0       90.46      101.53     10.63 o
  13   7   0        0.03       12.25      8.32 o
  15   7   0       16.21        3.85      7.78 o
  17   7   0      716.73      683.57     24.65 o
  19   7   0      689.59      679.18     26.04 o
  21   7   0      124.85       70.71     12.17 o
  23   7   0      497.22      567.10     23.80 o
  25   7   0       16.84        3.08     10.78 o
  27   7   0       35.60       15.33      9.09 o
  29   7   0      121.76      132.65     16.02 o
  31   7   0       47.18       74.49     16.79 o
  33   7   0       14.29        7.70     13.10 o
   0   8   0        0.03      -22.07     14.71 o
   2   8   0        2.32       -5.47     13.17 o
   4   8   0       91.01      117.78     16.25 o
   6   8   0       52.38      -20.80     13.87 o
   8   8   0        1.09       32.97      7.63 o
  10   8   0      864.51      844.42     27.42 o
  12   8   0       22.26       11.48      6.93 o
  14   8   0      672.79      667.71     22.96 o
  16   8   0       80.62       98.75     11.02 o
  18   8   0      576.50      550.00     23.42 o
  20   8   0        1.83        0.00      7.70 o
  22   8   0      182.64      174.55     14.64 o
  24   8   0        6.44       19.26      8.55 o
  26   8   0       14.98        8.47     10.01 o
   1   9   0        6.17      -10.71     11.48 o
   3   9   0        1.52       -0.77     13.25 o
   5   9   0       17.89        6.09     11.55 o
   7   9   0      167.66      182.72     22.49 o
   9   9   0      302.50      415.04     30.50 o
  11   9   0       11.84      -14.64     12.32 o
  13   9   0        0.23      -10.01     11.55 o
  15   9   0      170.28      185.72     21.95 o
  17   9   0       53.81       -3.85     11.63 o
 -49   1   1      279.67      302.54     13.69 o
 -47   1   1       76.93       96.58     34.90 o
 -45   1   1      120.74      138.33      8.73 o
 -43   1   1       65.93       68.55      7.32 o
 -41   1   1      126.77      146.29     15.60 o
 -39   1   1        6.23        6.84     23.84 o
 -37   1   1        2.85        6.71     12.67 o
 -35   1   1     1158.54     1139.85     51.26 o
 -33   1   1     1270.71     1307.56     20.26 o
 -31   1   1      564.85      509.66     20.80 o
 -29   1   1     1951.38     1954.34     27.65 o
 -27   1   1       32.88       31.99      9.24 o
 -25   1   1      233.19      291.42      8.55 o
 -23   1   1      662.91      722.02     23.88 o
 -21   1   1      223.87      143.24      4.93 o
 -19   1   1     3833.63     3620.06     60.05 o
 -17   1   1    20181.51    20025.65    239.10 o
 -15   1   1      741.63      779.03     12.62 o
 -13   1   1     2122.08     2150.23     32.24 o
 -11   1   1    24248.48    23121.18    295.02 o
  -9   1   1     5555.03     5438.09     78.60 o
  -7   1   1     6403.63     5792.47     76.13 o
  -5   1   1       11.08       12.16      9.98 o
  -1   1   1       34.00       38.86     13.13 o
   3   1   1      492.85      490.53     11.09 o
   5   1   1     5489.51     5063.24     74.01 o
   7   1   1     6350.75     5880.58     67.47 o
   9   1   1     1006.03      808.46     19.03 o
  11   1   1      386.56      340.26      8.24 o
  13   1   1      186.46      186.86      4.60 o
  15   1   1      122.06       53.57     11.55 o
  17   1   1      468.41      486.69      7.93 o
  19   1   1      553.02      543.71      8.38 o
  21   1   1     1093.22      995.66     12.97 o
  23   1   1      240.47      246.24     26.58 o
  25   1   1      126.39      130.26     14.10 o
  27   1   1     6120.76     6059.31     82.27 o
  29   1   1     4314.27     4253.15     57.23 o
  31   1   1     3398.19     3468.21     43.98 o
  33   1   1     8666.01     8903.41    108.18 o
  35   1   1      270.68      315.88      9.96 o
  37   1   1      585.92      579.41     12.81 o
  39   1   1       24.38       27.36      7.05 o
  41   1   1        2.93        2.44     11.17 o
  43   1   1       92.50      100.31      9.17 o
  45   1   1        5.45       -4.89      7.74 o
  47   1   1       10.37       11.15     14.60 o
 -48   2   1       26.38       44.32     40.52 o
 -46   2   1       32.91       30.25      8.43 o
 -44   2   1        1.55       15.12      9.24 o
 -42   2   1       79.83      105.19     10.13 o
 -40   2   1      448.55      447.26     20.18 o
 -38   2   1      657.44      652.45     63.78 o
 -36   2   1      582.95      597.31     36.63 o
 -34   2   1        0.09       15.40      4.38 o
 -32   2   1        0.02       -2.05      3.44 o
 -30   2   1     2795.44     2724.93     47.99 o
 -28   2   1      114.87       94.21     14.21 o
 -26   2   1        0.20       -0.91      3.85 o
 -24   2   1     2339.86     2381.93    112.20 o
 -22   2   1      512.59      501.41     12.48 o
 -20   2   1     1000.33     1144.07     18.40 o
 -18   2   1      426.77      353.98      8.27 o
 -16   2   1     4035.07     4129.59    117.55 o
 -14   2   1     8404.49     8705.88    115.34 o
 -12   2   1      427.55      281.86     23.92 o
 -10   2   1     5602.04     5557.00     82.40 o
  -8   2   1       46.43       33.97      9.24 o
  -6   2   1     6466.64     6662.88    108.91 o
  -4   2   1    44465.06    44716.40    697.19 o
  -2   2   1    95653.68    96317.48   2945.82 o
   0   2   1    17819.96    17169.88    218.54 o
   2   2   1    92558.79    91671.88   2806.71 o
   4   2   1    10410.53    10529.51    266.03 o
   6   2   1    23414.66    23186.04    297.05 o
   8   2   1     2510.24     2761.98     38.32 o
  10   2   1     2261.26     2116.83     27.59 o
  12   2   1     1079.94     1116.53     15.57 o
  14   2   1       85.06       78.17      4.16 o
  16   2   1       34.39       59.11      6.62 o
  18   2   1      961.67      831.97     16.02 o
  20   2   1       74.74       36.15      3.75 o
  22   2   1      413.21      356.82     33.47 o
  24   2   1     1223.44     1207.53     26.15 o
  26   2   1        6.92        2.16      2.55 o
  28   2   1      108.18      114.45      4.66 o
  30   2   1     4131.21     3938.24     50.63 o
  32   2   1        2.50        9.20     12.36 o
  34   2   1     1865.59     2009.54     48.88 o
  36   2   1      400.24      412.10     13.18 o
  38   2   1       54.53       39.12     21.99 o
  40   2   1       49.01       55.31      8.24 o
  42   2   1       17.08       14.04      7.00 o
  44   2   1      109.44      100.29      8.45 o
  46   2   1       38.45       40.36      8.59 o
 -47   3   1      396.20      435.61     26.65 o
 -45   3   1      328.55      380.75     60.24 o
 -43   3   1       32.65       79.12     10.64 o
 -41   3   1      165.40      131.43     10.76 o
 -39   3   1       12.41      -15.88     20.34 o
 -37   3   1       24.15       43.41      7.32 o
 -35   3   1      122.61      141.06     29.43 o
 -33   3   1       80.68       78.22     23.61 o
 -31   3   1        0.08        7.37     13.90 o
 -29   3   1        0.49        6.03      4.61 o
 -27   3   1     2716.16     2887.96     43.57 o
 -25   3   1     1228.92     1323.67     29.16 o
 -23   3   1     3159.13     2994.07    107.15 o
 -21   3   1       26.96       44.89     11.71 o
 -19   3   1      185.35      221.31      6.34 o
 -17   3   1        4.75       -3.37      2.82 o
 -15   3   1     3478.25     3514.54     50.00 o
 -13   3   1     1265.36     1395.55     22.93 o
 -11   3   1       17.06       22.80      2.96 o
  -9   3   1        4.56       -1.09      8.09 o
  -7   3   1      459.93      468.52     36.71 o
  -5   3   1      614.17      620.73     46.53 o
  -3   3   1      515.02      483.43     29.93 o
  -1   3   1       63.40       57.78     10.71 o
   1   3   1     1435.78     1470.17     24.53 o
   3   3   1      854.19      764.59     15.06 o
   5   3   1      133.51      111.14      5.74 o
   7   3   1     2531.11     2468.53     34.19 o
   9   3   1        5.84       -5.33      3.56 o
  11   3   1     1029.16     1008.99     16.54 o
  13   3   1      176.70      191.81      5.55 o
  15   3   1      227.21      186.40      5.82 o
  17   3   1      231.43      210.91     14.44 o
  19   3   1      120.17      127.00      6.89 o
  21   3   1       66.31       46.76      6.24 o
  23   3   1      436.85      486.12     10.29 o
  25   3   1     2270.34     2201.81     40.48 o
  27   3   1     4982.88     5079.73    105.15 o
  29   3   1     1212.52     1107.88     19.07 o
  31   3   1      587.72      558.08     37.05 o
  33   3   1      749.70      677.47     31.39 o
  35   3   1     2568.23     2848.31    159.07 o
  37   3   1       85.57      116.80     20.41 o
  39   3   1      597.43      586.79     67.09 o
  41   3   1        3.73       10.74      8.43 o
  43   3   1       23.91       59.93     13.79 o
  45   3   1      477.16      529.58     20.87 o
 -44   4   1        1.61        3.08     10.01 o
 -42   4   1        3.76       36.97     12.48 o
 -40   4   1      349.07      380.69     24.88 o
 -38   4   1        6.87        8.84      6.37 o
 -36   4   1        5.65       -9.20      6.93 o
 -34   4   1      586.51      577.81     50.69 o
 -32   4   1      199.45      165.37     13.71 o
 -30   4   1       31.82       32.00      5.46 o
 -28   4   1     2215.50     2303.55     40.19 o
 -26   4   1     1120.36     1147.66     23.23 o
 -24   4   1     4880.16     4817.92     68.34 o
 -22   4   1        1.79        5.67     12.63 o
 -20   4   1        3.77        8.54      3.47 o
 -18   4   1       58.76       45.54      7.39 o
 -16   4   1       30.40       17.22      6.93 o
 -14   4   1      484.94      491.79     60.01 o
 -12   4   1     1981.19     2005.43     38.67 o
 -10   4   1     1416.61     1607.76     54.54 o
  -8   4   1     1101.22     1131.55     23.75 o
  -6   4   1     5799.30     5895.87     99.45 o
  -4   4   1     7668.23     7735.92    127.73 o
  -2   4   1     1697.54     1711.05     68.63 o
   0   4   1        8.49       -3.85     11.48 o
   2   4   1       79.90       84.10      7.24 o
   4   4   1    13265.96    13844.97    199.28 o
   6   4   1    24067.13    24329.69    347.22 o
   8   4   1      284.20      397.78     46.68 o
  10   4   1     4834.58     5072.01     69.41 o
  12   4   1     5217.07     4919.73     73.48 o
  14   4   1        1.38       74.49      9.09 o
  16   4   1     1110.22     1060.49     81.77 o
  18   4   1     2595.41     2808.98     51.43 o
  20   4   1      165.35      120.38     33.01 o
  22   4   1      140.37      116.90      6.22 o
  24   4   1      151.51       99.59      6.11 o
  26   4   1     1428.34     1336.65     23.27 o
  28   4   1     3295.48     3219.21     69.56 o
  30   4   1       29.54       33.06      6.29 o
  32   4   1      125.73      123.03     38.67 o
  34   4   1       14.07       23.69      9.05 o
  36   4   1      420.86      502.72     14.88 o
  38   4   1      223.80      226.24     17.99 o
  40   4   1       29.52       30.81     12.32 o
  42   4   1        7.94       67.02     12.25 o
  44   4   1       13.01       -7.70     25.42 o
 -41   5   1        0.17      -10.01     15.48 o
 -39   5   1        4.81      -13.02     13.02 o
 -37   5   1      237.72      233.87     19.49 o
 -35   5   1       14.53       43.98     16.18 o
 -33   5   1       62.61       53.31     10.17 o
 -31   5   1        0.84       29.27      7.78 o
 -29   5   1      151.47      164.38     11.40 o
 -27   5   1       18.26      -11.67      7.78 o
 -25   5   1        9.32       13.48      8.27 o
 -23   5   1      275.64      306.26     11.48 o
 -21   5   1      767.61      760.11     19.69 o
 -19   5   1      350.33      339.93     12.25 o
 -17   5   1       31.32        6.20      7.70 o
 -15   5   1       86.15       63.27      7.76 o
 -13   5   1     1079.84     1105.94     29.03 o
 -11   5   1        4.70       13.90      6.59 o
  -9   5   1       58.61       72.97      8.21 o
  -7   5   1       35.29       27.61      9.03 o
  -5   5   1      511.65      482.62     16.23 o
  -3   5   1      290.20      250.02     26.31 o
  -1   5   1       39.68       69.05      9.62 o
   1   5   1      441.93      434.63     12.95 o
   3   5   1       97.65      147.65     31.51 o
   5   5   1      746.20      776.47     18.01 o
   7   5   1      185.74      159.70      5.38 o
   9   5   1      327.52      300.02     24.00 o
  11   5   1        2.07       -9.19      6.12 o
  13   5   1      984.97      895.29     92.24 o
  15   5   1      185.31      176.32      9.73 o
  17   5   1        3.16       -6.77      6.12 o
  19   5   1      118.77      158.76     10.48 o
  21   5   1      439.70      445.39     23.03 o
  23   5   1       58.14       45.56      6.80 o
  25   5   1     4065.31     4239.56     93.98 o
  27   5   1       81.17       79.34     11.40 o
  29   5   1       14.72       59.08      9.40 o
  31   5   1       76.70      102.61     10.09 o
  33   5   1       14.82       30.81     10.78 o
  35   5   1      670.43      673.41     30.27 o
  37   5   1      283.40      240.72     18.95 o
  39   5   1       74.63      124.48     18.56 o
  41   5   1      195.40      162.30     16.95 o
 -38   6   1       39.69       82.35     17.64 o
 -36   6   1        7.87       26.11     13.87 o
 -34   6   1       49.73       68.40     15.64 o
 -32   6   1       34.75       26.11     12.17 o
 -30   6   1      342.43      356.19     17.79 o
 -28   6   1       91.71       79.88     12.86 o
 -26   6   1       25.11       18.49      9.32 o
 -24   6   1      820.72      895.18     28.27 o
 -22   6   1      354.69      315.52     16.79 o
 -20   6   1      169.54      181.18     11.25 o
 -18   6   1      465.29      509.18     18.80 o
 -16   6   1       32.49       24.65      9.40 o
 -14   6   1       17.30        7.70      6.93 o
 -12   6   1       69.55       63.01     10.17 o
 -10   6   1      315.00      336.55     16.33 o
  -8   6   1     3544.00     3339.07     73.80 o
  -6   6   1      893.53     1002.87     26.34 o
  -4   6   1      173.90      192.58     10.78 o
  -2   6   1      106.04      124.48      7.39 o
   0   6   1      261.05      248.50      8.78 o
   2   6   1      158.03      179.71      6.70 o
   4   6   1       11.52        3.08      3.08 o
   6   6   1      382.02      368.90     13.87 o
   8   6   1     5173.88     5243.43    108.54 o
  10   6   1     1406.13     1553.26     39.36 o
  12   6   1     3196.72     3275.21     73.10 o
  14   6   1      656.56      762.61     24.50 o
  16   6   1      300.76      321.63     45.02 o
  18   6   1       10.55       12.00      8.43 o
  20   6   1      108.17      136.54     15.71 o
  22   6   1       50.50       73.10     11.40 o
  24   6   1     1658.91     1730.89     46.22 o
  26   6   1      262.54      284.78     15.02 o
  28   6   1       42.67       70.25     10.71 o
  30   6   1      294.26      316.52     21.72 o
  32   6   1       59.18       70.25     13.02 o
  34   6   1        3.57        6.93     12.32 o
  36   6   1       26.46       -3.08     10.01 o
  38   6   1      234.96      209.06     19.26 o
 -33   7   1       72.36       66.09     24.80 o
 -31   7   1      115.24       51.69     18.33 o
 -29   7   1       17.11       15.33      8.47 o
 -27   7   1        4.37      -10.71      8.40 o
 -25   7   1        4.27       41.44     10.71 o
 -23   7   1      458.35      516.72     22.72 o
 -21   7   1      380.73      440.23     19.80 o
 -19   7   1        6.26       23.88     10.86 o
 -17   7   1      201.23      250.27     14.94 o
 -15   7   1       66.20       50.84      9.09 o
 -13   7   1        3.35      -12.83      8.55 o
 -11   7   1      372.37      321.45     14.94 o
  -9   7   1      620.40      629.50     22.26 o
  -7   7   1      381.83      399.33     16.64 o
  -5   7   1        3.38       18.49      6.24 o
  -3   7   1        0.63       23.03      6.93 o
  -1   7   1       65.89       44.76      6.32 o
   1   7   1       29.48       46.22      3.77 o
   3   7   1       30.68       33.97      3.24 o
   5   7   1        0.38       -7.05      4.70 o
   7   7   1      246.93      211.53     11.32 o
   9   7   1       35.23       13.02      6.24 o
  11   7   1       40.93       48.53      7.70 o
  13   7   1       85.31       75.49      9.17 o
  15   7   1      208.63      168.00     11.48 o
  17   7   1       22.37       32.97      9.86 o
  19   7   1      755.35      825.16     27.11 o
  21   7   1      153.48      159.45     12.63 o
  23   7   1      875.52      893.48     29.89 o
  25   7   1       24.60       34.59     10.09 o
  27   7   1        0.87      -15.14     10.09 o
  29   7   1       16.25       64.78     12.94 o
  31   7   1       27.90       15.33     12.40 o
  33   7   1        3.76       19.95     13.87 o
 -26   8   1       42.66       43.29     14.64 o
 -24   8   1       17.20       15.33      9.09 o
 -22   8   1      342.14      435.61     30.12 o
 -20   8   1        6.94       23.03     10.63 o
 -18   8   1      134.40      158.76     14.02 o
 -16   8   1       50.47       54.08     10.63 o
 -14   8   1        0.01       -9.32     10.01 o
 -12   8   1      105.78      114.16     10.09 o
 -10   8   1     1403.00     1323.93     38.36 o
  -8   8   1      639.15      565.72     19.80 o
  -6   8   1      161.87      138.50      9.78 o
  -4   8   1       65.91       42.52     12.32 o
  -2   8   1        6.37       42.52     15.56 o
   0   8   1        6.33       19.95     14.64 o
   2   8   1       32.40       54.54     17.64 o
   4   8   1       29.00        3.85     19.33 o
   6   8   1        0.64        3.85     13.87 o
   8   8   1       73.95       93.82      9.17 o
  10   8   1      793.72      692.28     24.80 o
  12   8   1      454.19      373.14     17.18 o
  14   8   1      446.36      392.70     18.72 o
  16   8   1      442.68      489.30     22.11 o
  18   8   1        2.61        6.09      7.70 o
  20   8   1       33.47       40.75      9.24 o
  22   8   1      647.70      667.71     34.43 o
  24   8   1       23.13       16.18     11.63 o
  26   8   1        2.71       -3.85     10.09 o
 -17   9   1        0.78      -13.87     13.87 o
 -15   9   1      135.94      114.16     16.02 o
 -13   9   1       18.65       56.16     13.71 o
 -11   9   1       19.59      107.15     27.04 o
  -9   9   1        0.21       42.52     13.79 o
  -7   9   1       72.46       86.97     15.56 o
  -5   9   1       37.13       52.46     15.25 o
  -3   9   1       18.12      -12.25     16.10 o
  -1   9   1        0.00      -16.18     16.10 o
   1   9   1       27.70       27.81     24.57 o
   3   9   1        6.12        8.47     13.10 o
   5   9   1        3.29      -17.33     11.55 o
   7   9   1        1.19      -16.18     10.78 o
   9   9   1       34.06       59.08     15.33 o
  11   9   1       13.24       36.28     17.02 o
  13   9   1       45.04       32.97     14.64 o
  15   9   1      240.58      260.06     21.49 o
  17   9   1       75.94       82.35     14.10 o
 -48   0   2       55.57       24.65     17.64 o
 -44   0   2      334.57      281.01     19.57 o
 -42   0   2       12.35       32.97      6.09 o
 -40   0   2       84.11       59.93      6.86 o
 -38   0   2      193.55      153.91     12.40 o
 -36   0   2      624.47      630.88     16.72 o
 -34   0   2     1190.66     1148.38     26.34 o
 -32   0   2      274.40      233.87      9.32 o
 -30   0   2        0.44       14.64      5.32 o
 -28   0   2      925.15      893.48     21.57 o
 -26   0   2      467.27      449.63     12.94 o
 -24   0   2      428.55      428.68     12.63 o
 -22   0   2     3213.19     3527.72     69.25 o
 -20   0   2     4519.28     4891.78     93.21 o
 -18   0   2    67182.61    73047.53   1590.31 o
 -16   0   2     1947.42     2104.80     43.29 o
 -14   0   2     1575.52     1701.00     29.73 o
 -12   0   2    14080.28    13744.04    253.82 o
 -10   0   2    32249.44    31011.96    684.27 o
  -8   0   2     1071.28      971.44     25.96 o
  -6   0   2     1133.07     1058.10     27.11 o
   2   0   2    15452.43    14375.86    312.82 o
   6   0   2     3889.42     3670.92     57.16 o
   8   0   2      945.01      860.59     16.25 o
  10   0   2    44084.87    40937.50    640.21 o
  12   0   2    11099.86    11710.42    168.16 o
  14   0   2     5338.23     6000.49     98.91 o
  16   0   2      523.53      705.45     13.25 o
  18   0   2      641.16      650.60     15.56 o
  20   0   2     1077.64     1125.96     22.34 o
  22   0   2       35.90       18.49     10.01 o
  24   0   2     5916.84     6052.18    116.63 o
  26   0   2      923.64      961.12     22.34 o
  28   0   2      308.44      341.71     11.32 o
  30   0   2    10166.65    10539.86    170.93 o
  32   0   2     5201.75     5111.63     87.28 o
  34   0   2     5548.64     5829.71    101.68 o
  36   0   2      437.06      478.29     15.79 o
  38   0   2      284.12      274.54     12.86 o
  40   0   2      285.78      219.69     12.32 o
  42   0   2      215.99      224.62     12.48 o
  44   0   2       36.21       74.49      9.09 o
  46   0   2       33.83       36.97     13.17 o
  48   0   2       29.96       33.97     11.63 o
 -49   1   2      799.55     1030.67     29.95 o
 -47   1   2       33.62       44.13     23.61 o
 -45   1   2       48.79       90.85     16.45 o
 -43   1   2        0.78      -11.86      8.09 o
 -41   1   2      191.92      205.59     20.14 o
 -39   1   2      642.59      672.50     33.35 o
 -37   1   2     2091.47     2126.50     36.00 o
 -35   1   2     2308.49     2186.48     69.75 o
 -33   1   2      409.20      428.14     27.85 o
 -31   1   2      728.42      760.30     28.54 o
 -29   1   2     1225.15     1323.04     43.29 o
 -27   1   2       90.24      121.81     15.29 o
 -25   1   2        8.78        8.32      6.12 o
 -23   1   2     1457.26     1450.33     24.87 o
 -21   1   2      189.01      212.34      8.01 o
 -19   1   2     6628.22     6931.19    103.18 o
 -17   1   2    11351.32    11819.76    143.47 o
 -15   1   2     8033.50     7980.88    106.40 o
 -13   1   2      170.90      162.95      6.70 o
 -11   1   2     8172.06     8143.20    106.55 o
  -9   1   2      798.23      780.61     30.12 o
  -7   1   2      121.51      103.28     14.21 o
  -5   1   2     2344.29     2470.76     36.48 o
  -3   1   2     5450.97     5713.89     91.97 o
  -1   1   2     3825.23     3817.42     71.06 o
   1   1   2     2476.64     2543.85     42.52 o
   3   1   2       45.19       69.87      4.06 o
   5   1   2     1404.97     1293.79     17.91 o
   7   1   2     7783.79     7358.32     88.69 o
   9   1   2      106.85      123.39      3.74 o
  11   1   2     4186.91     4070.80     43.33 o
  13   1   2     2426.45     2469.87     39.90 o
  15   1   2      217.70      239.49      4.30 o
  17   1   2      100.18      126.04      3.46 o
  19   1   2     1593.91     1547.50     36.24 o
  21   1   2     1265.44     1156.20     16.10 o
  23   1   2     1342.85     1287.84     20.19 o
  25   1   2      561.23      580.90     43.06 o
  27   1   2      539.07      539.19     14.06 o
  29   1   2      280.71      266.80     10.94 o
  31   1   2     3483.42     3656.92     45.90 o
  33   1   2     1415.17     1480.75     22.26 o
  35   1   2       77.70       64.65      5.04 o
  37   1   2      625.02      613.33     15.45 o
  39   1   2       10.18       33.42      6.34 o
  41   1   2      608.96      598.68     17.97 o
  43   1   2      123.24      124.15      7.20 o
  45   1   2      726.92      799.38     48.68 o
  47   1   2       47.16       23.71     15.03 o
 -48   2   2       64.98       68.72      8.20 o
 -46   2   2      180.53      214.17     21.80 o
 -44   2   2       49.02       85.95      8.76 o
 -42   2   2       20.84       29.28     26.61 o
 -40   2   2      218.70      185.35     14.29 o
 -38   2   2      356.77      392.44     50.99 o
 -36   2   2        1.64       19.54     19.64 o
 -34   2   2       44.74       48.29      4.93 o
 -32   2   2      128.67      107.82      5.87 o
 -30   2   2        4.35       11.71     16.18 o
 -28   2   2        7.04       14.16      3.40 o
 -26   2   2      546.99      526.48     23.34 o
 -24   2   2      541.62      609.81     11.84 o
 -22   2   2     4512.88     4454.64     66.62 o
 -20   2   2     4246.82     4205.20     64.06 o
 -18   2   2      545.34      577.86     12.79 o
 -16   2   2    15688.98    16402.02    282.94 o
 -14   2   2     1642.45     1798.79     46.80 o
 -12   2   2    14592.17    14817.54    256.36 o
 -10   2   2      756.63      645.16     57.35 o
  -8   2   2    19560.08    18748.21    264.70 o
  -6   2   2     6893.09     6430.53    126.68 o
  -4   2   2     3218.82     3412.35    102.14 o
  -2   2   2    75755.07    75803.55   2323.03 o
   0   2   2      118.36      179.31     19.91 o
   2   2   2    15921.07    14741.03    190.61 o
   4   2   2    36526.70    34853.09    443.28 o
   6   2   2    18293.52    18340.18    216.18 o
   8   2   2     2258.52     2381.08     30.46 o
  10   2   2     8071.51     8059.46     97.93 o
  12   2   2     1676.98     1702.16     21.05 o
  14   2   2     4029.43     4212.09     51.07 o
  16   2   2     7738.38     7446.43     86.32 o
  18   2   2     2004.89     2050.07     25.07 o
  20   2   2      184.46      205.63      5.62 o
  22   2   2        4.24        4.35      4.97 o
  24   2   2      530.03      533.09      9.48 o
  26   2   2      289.19      322.37     35.70 o
  28   2   2     2092.25     2070.95     27.92 o
  30   2   2      681.07      742.63     15.14 o
  32   2   2     2611.09     2688.15     38.77 o
  34   2   2      234.75      271.16     37.82 o
  36   2   2      446.31      443.79     13.59 o
  38   2   2       75.85       61.57      5.95 o
  40   2   2     1144.78     1276.28     29.04 o
  42   2   2       36.26       76.66     11.44 o
  44   2   2       10.93        8.46     13.10 o
  46   2   2        9.82       33.22     24.30 o
 -47   3   2      464.55      535.83     24.42 o
 -45   3   2      684.34      704.86     44.87 o
 -43   3   2      177.04      267.22     22.65 o
 -41   3   2       65.61       77.72     18.83 o
 -39   3   2      611.58      693.84     24.88 o
 -37   3   2       60.41       54.13     26.54 o
 -35   3   2       41.63       19.17      6.90 o
 -33   3   2     1469.97     1422.80     40.48 o
 -31   3   2       32.62       31.19      4.58 o
 -29   3   2       43.37       55.33      6.16 o
 -27   3   2       47.88       56.92      8.90 o
 -25   3   2     1180.95     1237.12     21.99 o
 -23   3   2        0.88       16.51     12.36 o
 -21   3   2        0.07        1.50      3.27 o
 -19   3   2      715.59      724.28     15.29 o
 -17   3   2        0.00        4.49      6.12 o
 -15   3   2     1249.14     1367.73     21.79 o
 -13   3   2     2866.25     2939.15     64.55 o
 -11   3   2      755.46      843.01     34.51 o
  -9   3   2      693.13      706.34     19.91 o
  -7   3   2      175.25      218.20     27.65 o
  -5   3   2    11931.75    11833.71    169.74 o
  -3   3   2     2236.43     2264.26     34.92 o
  -1   3   2      286.92      421.00     15.41 o
   1   3   2    12086.02    11999.31    179.41 o
   3   3   2       81.27       62.39     12.98 o
   5   3   2     1371.30     1420.56     22.20 o
   7   3   2     1713.56     1677.38     34.20 o
   9   3   2     7321.48     7022.42     92.87 o
  11   3   2      491.82      569.73     21.72 o
  13   3   2       50.19       62.89      4.40 o
  15   3   2      582.80      578.25     10.10 o
  17   3   2      293.03      301.51     15.98 o
  19   3   2      210.03      172.73      6.44 o
  21   3   2      428.35      420.08     11.55 o
  23   3   2      182.48      192.51      5.93 o
  25   3   2     1481.43     1610.49     26.81 o
  27   3   2     1833.10     1856.31     28.71 o
  29   3   2     2485.10     2470.98     38.30 o
  31   3   2     2163.44     2232.10     37.78 o
  33   3   2      633.74      656.47     28.73 o
  35   3   2      287.44      309.03     11.34 o
  37   3   2      512.87      389.89     16.43 o
  39   3   2      467.33      483.11     55.81 o
  41   3   2       41.28       24.79     13.60 o
  43   3   2      693.93      688.00     26.64 o
  45   3   2       33.51       40.84      8.31 o
 -44   4   2       11.89        6.09     13.87 o
 -42   4   2      443.60      494.23     29.58 o
 -40   4   2      119.38      124.48     16.72 o
 -38   4   2      257.51      225.61     42.52 o
 -36   4   2      135.22      125.11     10.25 o
 -34   4   2      386.72      285.49     24.61 o
 -32   4   2      154.55      142.32     19.33 o
 -30   4   2        8.46        3.65     14.60 o
 -28   4   2       14.16       -2.14     13.44 o
 -26   4   2       39.16       44.37      5.07 o
 -24   4   2      149.46      143.08     20.80 o
 -22   4   2     1080.59     1039.22     23.22 o
 -20   4   2      189.89      220.54      7.97 o
 -18   4   2      626.23      533.18     12.19 o
 -16   4   2      803.47      763.19     16.06 o
 -14   4   2     1101.26     1089.15     34.59 o
 -12   4   2     1645.59     1817.42     35.13 o
 -10   4   2     6640.06     6328.68    297.99 o
  -8   4   2      241.71      248.95     14.52 o
  -6   4   2     7688.26     7892.50    130.71 o
  -4   4   2    18089.49    18201.30    293.85 o
  -2   4   2       55.22       50.63     20.30 o
   0   4   2     3469.25     3260.08     50.24 o
   2   4   2       11.37       35.70     13.56 o
   4   4   2      116.58      143.79     17.37 o
   6   4   2     9035.73     9386.03    138.24 o
   8   4   2      322.63      351.51      8.06 o
  10   4   2       13.12       21.13      3.19 o
  12   4   2      354.81      363.99      9.25 o
  14   4   2     2179.45     2233.95    110.46 o
  16   4   2      179.34      197.16     13.02 o
  18   4   2     1963.73     1981.81     39.29 o
  20   4   2     1202.87     1321.41     27.77 o
  22   4   2      567.77      583.85     36.94 o
  24   4   2       18.86       29.27      6.32 o
  26   4   2     3181.83     3017.58     51.54 o
  28   4   2      539.97      466.27     15.56 o
  30   4   2       86.50       67.02      7.70 o
  32   4   2      131.50      158.82     11.09 o
  34   4   2      341.83      379.32     32.70 o
  36   4   2      623.06      671.85     51.11 o
  38   4   2        0.96       15.77     41.90 o
  40   4   2       91.57      120.17     16.41 o
  42   4   2      258.79      267.22     19.95 o
 -41   5   2      336.38      334.55     26.42 o
 -39   5   2       54.94       74.49     14.87 o
 -37   5   2      120.31       40.75     13.10 o
 -35   5   2      371.86      291.33     16.10 o
 -33   5   2      103.57      104.92     12.48 o
 -31   5   2      588.00      473.51     20.57 o
 -29   5   2       11.12       45.45     10.86 o
 -27   5   2      184.19      162.68      9.94 o
 -25   5   2      540.47      340.63     17.41 o
 -23   5   2      631.50      643.52     26.73 o
 -21   5   2      434.44      385.00     19.64 o
 -19   5   2        4.47       74.03     15.25 o
 -17   5   2        0.22      -11.48      9.24 o
 -15   5   2      161.84      165.85     13.56 o
 -13   5   2     1670.96     1664.57     49.84 o
 -11   5   2      504.39      565.72     22.42 o
  -9   5   2      480.97      479.52     19.41 o
  -7   5   2     2744.90     2896.14     71.72 o
  -5   5   2      642.15      591.14     24.26 o
  -3   5   2      255.79      235.60     30.20 o
  -1   5   2     2126.83     2153.54     41.48 o
   1   5   2      672.31      591.25     16.99 o
   3   5   2     4254.81     4300.77    149.59 o
   5   5   2      563.36      480.08     13.74 o
   7   5   2      668.52      615.15     12.61 o
   9   5   2      903.76      877.37     69.71 o
  11   5   2      566.30      543.95     59.74 o
  13   5   2      484.13      505.64     12.26 o
  15   5   2        3.85       -8.04      5.36 o
  17   5   2       14.91       20.01      8.51 o
  19   5   2      262.39      262.18      9.92 o
  21   5   2      208.27      210.89     17.60 o
  23   5   2      104.88      103.18     18.03 o
  25   5   2     2772.45     2986.50     66.71 o
  27   5   2      399.24      359.35     15.79 o
  29   5   2       67.52       63.86      7.55 o
  31   5   2        0.10       -6.93     10.09 o
  33   5   2      110.52      107.77     13.87 o
  35   5   2      294.27      271.77     18.33 o
  37   5   2       63.75       95.44     13.02 o
  39   5   2     1093.27     1116.64     50.07 o
 -38   6   2       24.04        0.77     18.72 o
 -36   6   2       13.79        7.70     16.95 o
 -34   6   2      113.45      105.46     17.10 o
 -32   6   2      260.72      227.94     16.79 o
 -30   6   2      461.22      392.70     19.80 o
 -28   6   2      195.08      189.50     15.25 o
 -26   6   2      249.58      268.15     14.56 o
 -24   6   2      625.32      640.67     25.27 o
 -22   6   2       59.64       67.94     11.48 o
 -20   6   2       21.04        6.93      8.47 o
 -18   6   2      498.95      517.96     26.50 o
 -16   6   2      208.87      197.20     17.95 o
 -14   6   2      132.34      143.12     15.95 o
 -12   6   2       61.40       66.09     10.86 o
 -10   6   2     1087.39     1049.09     35.97 o
  -8   6   2     2014.97     2061.74     60.47 o
  -6   6   2      977.03      955.96     36.05 o
  -4   6   2       14.21       37.59      9.86 o
   0   6   2      241.87      218.00      9.86 o
   2   6   2      936.90      921.91     25.27 o
   4   6   2      343.23      355.11     13.63 o
   6   6   2      439.16      448.48     15.25 o
   8   6   2     1348.62     1293.81     25.96 o
  10   6   2       58.58       66.11     12.21 o
  12   6   2     1514.47     1528.22     41.98 o
  14   6   2      199.05      189.44     24.42 o
  16   6   2      102.08       87.06      8.22 o
  18   6   2       19.20        0.45      5.21 o
  20   6   2     1007.31      974.91     34.66 o
  22   6   2      119.18      128.87     10.71 o
  24   6   2     1163.47     1142.76     31.89 o
  26   6   2      284.47      217.23     15.56 o
  28   6   2      125.33      191.04     15.33 o
  30   6   2       94.24       81.88     14.56 o
  32   6   2      114.20      145.74     17.41 o
  34   6   2       41.35       19.95     13.17 o
  36   6   2        4.78       27.81     13.79 o
 -33   7   2       62.41       86.97     14.48 o
 -31   7   2       25.46       65.71     13.94 o
 -29   7   2       97.59      166.54     17.18 o
 -27   7   2      430.72      378.53     18.33 o
 -25   7   2       10.95        8.47     11.63 o
 -23   7   2        5.70        1.54      9.32 o
 -21   7   2      328.31      300.88     15.41 o
 -19   7   2        1.52       23.03     10.63 o
 -17   7   2        5.64        3.85      7.78 o
 -15   7   2       41.28       58.70     10.17 o
 -13   7   2      148.61      150.52     11.55 o
 -11   7   2      321.24      273.61     15.64 o
  -9   7   2      147.62       95.44      9.78 o
  -7   7   2      646.37      680.65     23.19 o
  -5   7   2       51.46       62.55      7.93 o
  -3   7   2       35.43       46.99      7.63 o
  -1   7   2        4.22       12.25      5.47 o
   1   7   2      635.72      669.09     20.11 o
   3   7   2      477.17      521.73     15.25 o
   5   7   2       52.58       53.31      4.08 o
   7   7   2      128.02      117.78      9.01 o
   9   7   2      231.18      261.83     13.48 o
  11   7   2      248.43      275.46     12.86 o
  13   7   2        8.13       26.11     10.78 o
  15   7   2       15.62       27.81      8.47 o
  17   7   2        2.48      -11.67      7.78 o
  19   7   2      228.94      254.66     14.17 o
  21   7   2      128.64      150.52     13.63 o
  23   7   2      824.40      806.13     26.81 o
  25   7   2      292.60      362.51     24.34 o
  27   7   2       18.08      -18.49     16.95 o
  29   7   2       14.52        2.31     12.40 o
  31   7   2       11.00       10.71     10.01 o
 -26   8   2      102.90       68.40     14.71 o
 -24   8   2       16.55       32.97      9.86 o
 -22   8   2        9.10       46.99     11.40 o
 -20   8   2       56.43       45.45     12.32 o
 -18   8   2      267.80      266.30     17.18 o
 -16   8   2        1.27        7.70      8.47 o
 -14   8   2      165.06      117.78     11.48 o
 -12   8   2      173.26      160.84     11.25 o
 -10   8   2      313.09      292.33     14.25 o
  -8   8   2        3.16       -1.54      8.55 o
  -6   8   2       11.84        8.47      7.78 o
  -4   8   2      185.99      224.62     22.49 o
  -2   8   2       20.25       26.11     14.71 o
   0   8   2      240.73      201.13     18.10 o
   2   8   2       14.65       52.46     14.10 o
   4   8   2       22.28       13.87     12.40 o
   6   8   2       23.73       27.81     13.17 o
   8   8   2        2.76       15.33      6.09 o
  10   8   2      284.94      199.59     13.33 o
  12   8   2      241.40      261.83     19.80 o
  14   8   2      308.66      260.06     15.25 o
  16   8   2        2.71       23.88      8.40 o
  18   8   2      250.51      227.09     13.40 o
  20   8   2       77.39       45.45     10.86 o
  22   8   2       61.73      100.91     14.48 o
  24   8   2       19.40       44.76     13.71 o
  26   8   2        0.38       22.26     12.32 o
 -17   9   2        3.45       21.49     13.10 o
 -15   9   2       81.10       97.60     14.79 o
 -13   9   2       67.60       84.89     16.87 o
 -11   9   2       29.73       29.89     15.48 o
  -9   9   2      177.08      212.30     21.03 o
  -7   9   2       87.91       41.44     15.41 o
  -5   9   2        5.37       23.03     15.48 o
  -3   9   2       89.74       93.82     15.56 o
  -1   9   2       39.39       -4.54     13.79 o
   1   9   2        2.73      -19.87     13.25 o
   3   9   2       42.37       70.71     16.79 o
   5   9   2        4.42      -12.25     13.02 o
   7   9   2        5.74       10.01     26.19 o
   9   9   2       78.43       57.00     13.87 o
  11   9   2        9.30       26.96     12.40 o
  13   9   2       59.35       13.87     15.48 o
  15   9   2        0.15        0.77     14.02 o
 -49   1   3      151.82      203.38     24.30 o
 -47   1   3      113.43      144.32     28.08 o
 -45   1   3        0.06       -2.77      5.78 o
 -43   1   3        5.50       19.01     21.95 o
 -41   1   3      150.56      102.06      8.29 o
 -39   1   3     1150.86     1025.06     21.33 o
 -37   1   3      374.05      331.37     25.88 o
 -35   1   3      579.83      375.27     29.23 o
 -33   1   3       41.98       22.55      8.17 o
 -31   1   3        6.30        1.96      3.56 o
 -29   1   3     2212.75     2209.35     34.27 o
 -27   1   3        2.18        0.02      3.16 o
 -25   1   3       67.35       67.58      8.32 o
 -23   1   3      507.18      364.80     15.71 o
 -21   1   3      124.49      155.33     22.07 o
 -19   1   3     8607.10     8823.83    143.77 o
 -17   1   3       62.95       90.73      7.28 o
 -15   1   3     2527.42     2498.08     70.48 o
 -13   1   3     3179.79     2820.45     74.84 o
 -11   1   3     3582.67     3873.32     57.28 o
  -9   1   3      594.36      556.12     18.26 o
  -7   1   3     7122.94     6530.76     87.08 o
  -5   1   3      479.03      598.06     10.03 o
  -3   1   3       23.62        8.51     11.94 o
  -1   1   3    11264.89    10631.88    139.72 o
   1   1   3      998.67      840.78     22.57 o
   3   1   3     8552.29     8201.43     98.89 o
   5   1   3       36.12       44.09      3.39 o
   7   1   3     1210.49     1410.75     17.64 o
   9   1   3      838.32     1002.19     24.61 o
  11   1   3      427.39      481.36      6.89 o
  13   1   3     9561.37    10201.29    140.23 o
  15   1   3    16440.79    16929.40    168.53 o
  17   1   3     4214.92     4206.95     50.46 o
  19   1   3      277.48      320.94      5.52 o
  21   1   3     2635.92     2513.23     28.07 o
  23   1   3     2041.34     2056.95     58.04 o
  25   1   3     1590.30     1643.77     21.44 o
  27   1   3     1831.66     1763.41     23.07 o
  29   1   3       73.38       67.07     16.18 o
  31   1   3     8379.42     8664.09    104.08 o
  33   1   3     2634.46     2630.56     37.63 o
  35   1   3      758.34      730.81     14.84 o
  37   1   3     1272.98     1347.28     24.48 o
  39   1   3       35.18       58.15     10.48 o
  41   1   3        0.72        6.78     15.33 o
  43   1   3      152.07      164.58     22.84 o
  45   1   3        4.61       34.77     22.61 o
 -48   2   3       21.06       44.13      8.53 o
 -46   2   3      110.39      132.26     33.08 o
 -44   2   3       35.97       52.13      9.84 o
 -42   2   3        5.70        9.61      6.42 o
 -40   2   3        7.86       -5.22     19.72 o
 -38   2   3       78.13       66.61     11.82 o
 -36   2   3      151.96      108.56      8.23 o
 -34   2   3      220.95      206.62     11.05 o
 -32   2   3      781.51      723.30     17.56 o
 -30   2   3      108.36       99.89      6.07 o
 -28   2   3       25.98       16.87      6.93 o
 -26   2   3      105.39      120.98      8.35 o
 -24   2   3      631.87      665.28     11.39 o
 -22   2   3       51.34       36.71      5.74 o
 -20   2   3     7447.28     7675.33    106.06 o
 -18   2   3      179.80      141.76     10.05 o
 -16   2   3     3790.64     4170.31     63.72 o
 -14   2   3     2059.62     2114.47     33.72 o
 -12   2   3     2400.48     2451.34     43.11 o
 -10   2   3      377.57      382.57     44.22 o
  -8   2   3     1823.92     1931.68     30.46 o
  -6   2   3       45.98       50.61      7.70 o
  -4   2   3      365.00      392.20      8.74 o
  -2   2   3      242.19      188.88     10.67 o
   0   2   3     1551.74     1624.16     44.76 o
   2   2   3      607.52      639.57     23.88 o
   4   2   3     6436.23     6653.28     95.72 o
   6   2   3     7644.50     7250.67     96.90 o
   8   2   3     2265.75     2197.14     29.26 o
  10   2   3     1002.67      796.91     26.42 o
  12   2   3     9913.05    10524.43    129.34 o
  14   2   3     2142.59     2196.61     48.41 o
  16   2   3     7628.59     7799.98     86.97 o
  18   2   3      840.82      896.80     22.57 o
  20   2   3     2509.78     2331.34     30.35 o
  22   2   3       33.57       20.96      8.09 o
  24   2   3       83.50      100.51     26.27 o
  26   2   3       19.20       18.65     10.48 o
  28   2   3     4601.47     4657.32    110.77 o
  30   2   3     2627.24     2610.08     36.08 o
  32   2   3      394.99      434.19     31.04 o
  34   2   3      254.35      207.16      7.85 o
  36   2   3      360.04      353.16     67.06 o
  38   2   3      194.60      230.88      8.63 o
  40   2   3        0.22       15.58      6.43 o
  42   2   3        4.86       19.91     20.41 o
  44   2   3        9.68       -8.70     23.19 o
  46   2   3        2.06        6.21      8.85 o
 -47   3   3      267.39      296.11     18.18 o
 -45   3   3      108.45      141.16     14.98 o
 -43   3   3      200.47      190.82     14.87 o
 -41   3   3      578.05      577.03     25.29 o
 -39   3   3       48.24       36.91      7.11 o
 -37   3   3       79.90       47.72     17.22 o
 -35   3   3        5.93       17.58      7.41 o
 -33   3   3      720.05      556.79     45.18 o
 -31   3   3      137.36      139.78     10.01 o
 -29   3   3       30.19       48.49     21.18 o
 -27   3   3        7.94        9.59      6.97 o
 -25   3   3      289.07      277.35      8.78 o
 -23   3   3       94.49       94.14     20.57 o
 -21   3   3     2115.42     2109.92     66.94 o
 -19   3   3      163.98      183.41      9.78 o
 -17   3   3       22.42       31.54     12.36 o
 -15   3   3      250.74      256.77     17.79 o
 -13   3   3     5711.82     5671.99     85.38 o
 -11   3   3      439.53      456.51     17.14 o
  -9   3   3      123.43      103.47      5.97 o
  -7   3   3        0.13       -5.06      3.38 o
  -5   3   3      560.14      608.24     40.25 o
  -3   3   3      680.67      653.42     37.24 o
  -1   3   3      496.04      507.09     10.17 o
   1   3   3      495.33      467.51      9.31 o
   3   3   3     2047.94     1983.29     32.04 o
   5   3   3     1125.57     1021.01     32.82 o
   7   3   3      380.67      333.55      7.90 o
   9   3   3      552.63      678.02     38.82 o
  11   3   3      348.34      372.89     24.26 o
  13   3   3      257.32      303.85     11.17 o
  15   3   3      914.17      947.14     14.51 o
  17   3   3      649.90      679.92     13.19 o
  19   3   3      123.46       75.31      4.58 o
  21   3   3      726.37      705.67     16.33 o
  23   3   3      999.00     1046.18     19.12 o
  25   3   3     2275.60     2197.23     34.19 o
  27   3   3      379.70      358.94      9.63 o
  29   3   3     2320.11     2432.06     48.99 o
  31   3   3      106.41       90.70      8.24 o
  33   3   3      788.31      929.89     22.83 o
  35   3   3      505.81      539.74     67.86 o
  37   3   3      969.35     1002.28     25.75 o
  39   3   3      418.21      402.15     15.57 o
  41   3   3      500.00      508.37     36.20 o
  43   3   3        0.83       -0.82     18.10 o
 -44   4   3       20.02      -21.95     14.64 o
 -42   4   3       79.89       41.44     13.94 o
 -40   4   3      339.24      243.26     19.95 o
 -38   4   3       46.48       54.25     22.03 o
 -36   4   3       83.08       56.31      8.57 o
 -34   4   3      432.04      434.66     14.73 o
 -32   4   3       27.16        9.83      7.01 o
 -30   4   3      143.70      169.98      9.95 o
 -28   4   3      301.75      244.31     23.84 o
 -26   4   3        8.52       29.56     15.06 o
 -24   4   3      539.22      534.35     15.10 o
 -22   4   3      336.67      319.69     33.62 o
 -20   4   3      136.64      114.35     23.03 o
 -18   4   3       58.43       65.12      6.89 o
 -16   4   3      445.16      403.07     10.90 o
 -14   4   3     2161.79     2159.72    141.74 o
 -12   4   3     3252.83     3398.74     61.43 o
 -10   4   3      453.46      432.49     11.48 o
  -8   4   3      648.90      542.77     16.72 o
  -6   4   3     1424.94     1635.64     34.90 o
  -4   4   3     1483.18     1625.03     27.95 o
  -2   4   3      616.38      580.19     54.19 o
   0   4   3     1727.95     1544.31     26.69 o
   2   4   3      399.94      440.78     25.69 o
   4   4   3      895.87      976.73     16.51 o
   6   4   3     2970.25     3257.20     51.74 o
   8   4   3      819.61     1035.91     25.19 o
  10   4   3     5774.18     6268.27     94.34 o
  12   4   3      373.41      350.55      8.95 o
  14   4   3      780.34      758.63     54.62 o
  16   4   3       21.19        1.72     16.10 o
  18   4   3     1088.16     1207.35     25.84 o
  20   4   3       72.03       65.09     12.67 o
  22   4   3      306.57      289.90     10.82 o
  24   4   3      114.12      124.13      6.27 o
  26   4   3     1427.34     1447.88     31.66 o
  28   4   3       39.26       32.97      6.09 o
  30   4   3       36.68       44.76     10.78 o
  32   4   3       56.05       46.99     10.63 o
  34   4   3       34.33        1.54      9.32 o
  36   4   3      676.35      673.41     23.03 o
  38   4   3      583.84      546.15     23.34 o
  40   4   3       19.58       52.46     12.48 o
  42   4   3       21.29       61.70     11.79 o
 -41   5   3        0.40        2.31     10.86 o
 -39   5   3       38.21       53.31     17.79 o
 -37   5   3        4.68        2.31     10.09 o
 -35   5   3        5.76       10.71     10.71 o
 -33   5   3       99.31       76.95     13.17 o
 -31   5   3      408.37      322.45     17.95 o
 -29   5   3      457.53      374.22     20.41 o
 -27   5   3      104.39       97.70      6.83 o
 -25   5   3       92.33       89.18      7.82 o
 -23   5   3       74.61       65.25     20.76 o
 -21   5   3      628.13      682.11     27.58 o
 -19   5   3       48.37       43.29     13.17 o
 -17   5   3      479.05      469.89     22.88 o
 -15   5   3      130.48      137.19     15.64 o
 -13   5   3      991.80      974.91     32.97 o
 -11   5   3     2747.59     2839.68     76.88 o
  -9   5   3     1081.43     1049.09     34.12 o
  -7   5   3      266.09      227.09     15.02 o
  -5   5   3        1.62        6.09     10.01 o
  -3   5   3      281.90      244.93     11.62 o
  -1   5   3        0.21       19.36     11.82 o
   1   5   3        3.01       17.79      5.39 o
   3   5   3      602.48      555.39     25.23 o
   5   5   3       54.03       75.52      6.81 o
   7   5   3       34.43       36.28      8.20 o
   9   5   3       16.12       20.44      9.28 o
  11   5   3        0.06       -4.10      8.47 o
  13   5   3      345.81      377.54     14.37 o
  15   5   3       60.98       77.33     15.64 o
  17   5   3      248.22      262.23     29.58 o
  19   5   3      344.76      315.72     10.15 o
  21   5   3       12.55       30.28     19.33 o
  23   5   3     1441.88     1374.93     34.97 o
  25   5   3      836.25      702.52     23.57 o
  27   5   3      338.20      370.98     19.26 o
  29   5   3       30.70       26.11     11.63 o
  31   5   3        0.07       14.64     11.48 o
  33   5   3       37.99       68.40     11.48 o
  35   5   3       33.77       69.33     18.49 o
  37   5   3       13.66       23.88     12.17 o
  39   5   3      151.32      167.31     25.11 o
 -38   6   3        3.81       22.26     12.32 o
 -36   6   3      138.70      237.26     21.41 o
 -34   6   3       76.19       49.30     10.94 o
 -32   6   3      193.02      268.15     17.25 o
 -30   6   3       30.63       27.81      9.94 o
 -28   6   3      113.89       95.44     10.86 o
 -26   6   3       50.12       26.11     14.71 o
 -24   6   3       80.53      132.65     17.25 o
 -22   6   3       63.78       86.97     12.94 o
 -20   6   3        4.27       26.11     13.87 o
 -18   6   3       50.15       64.78     11.63 o
 -16   6   3       84.77       86.97     14.48 o
 -14   6   3       44.90       25.50     14.02 o
 -12   6   3     1099.81     1140.91     37.51 o
 -10   6   3     2662.59     2839.68     76.88 o
  -8   6   3       79.06      107.15     13.25 o
  -6   6   3      161.93      194.89     16.25 o
  -4   6   3      215.95      209.91     15.25 o
  -2   6   3      660.00      643.52     28.19 o
   0   6   3       14.32       37.59     11.55 o
   2   6   3      516.88      547.38     16.87 o
   4   6   3       26.16       48.53      7.70 o
   6   6   3      237.84      247.66     11.32 o
   8   6   3       54.46       48.61      3.69 o
  10   6   3      290.72      294.99     25.38 o
  12   6   3      403.44      412.95     20.49 o
  14   6   3       96.95       83.91     13.29 o
  16   6   3       60.44       82.82     12.09 o
  18   6   3      181.65      187.19     12.17 o
  20   6   3       20.53       57.85      9.32 o
  22   6   3     1702.47     1721.65     46.06 o
  24   6   3      558.69      521.73     19.03 o
  26   6   3       49.05       52.46     11.63 o
  28   6   3        0.28       87.97     20.80 o
  30   6   3       21.08       10.71     12.32 o
  32   6   3       88.06       27.81     13.79 o
  34   6   3        1.43      -28.42     22.18 o
  36   6   3       75.52       84.89     16.33 o
 -33   7   3       13.24       -6.09     12.17 o
 -31   7   3       23.33       23.03      9.32 o
 -29   7   3        1.51       76.41     16.95 o
 -27   7   3       12.00       23.03     10.09 o
 -25   7   3       10.34        3.85     10.09 o
 -23   7   3       38.74       55.31      9.94 o
 -21   7   3      194.13      243.26     16.48 o
 -19   7   3       10.48       -5.47     10.09 o
 -17   7   3      103.99      151.83     17.79 o
 -15   7   3       43.00       58.70     13.17 o
 -13   7   3        0.13      -16.29     10.86 o
 -11   7   3      480.10      471.05     24.11 o
  -9   7   3      248.13      203.52     16.64 o
  -7   7   3       67.77      103.22     14.64 o
  -5   7   3        6.52      -15.02     10.01 o
  -3   7   3      122.12      101.53     12.86 o
  -1   7   3       60.64       48.53     13.17 o
   1   7   3       38.05       46.22     15.48 o
   3   7   3       22.40       52.46     13.25 o
   5   7   3      101.02       98.75      9.94 o
   9   7   3       11.23        0.00      7.70 o
  11   7   3       62.07       64.78      8.47 o
  13   7   3      128.15      145.74     10.71 o
  15   7   3       98.71       96.52     11.48 o
  17   7   3      422.08      413.89     18.10 o
  19   7   3      784.15      717.31     26.73 o
  21   7   3       71.58       97.06     13.10 o
  23   7   3      508.02      642.13     30.97 o
  25   7   3        7.23        0.00      7.70 o
  27   7   3        1.09       14.64     10.86 o
  29   7   3        0.02       26.96     11.55 o
  31   7   3       29.29       26.11     13.87 o
 -26   8   3       30.82       40.06     11.55 o
 -24   8   3       94.51      178.25     17.79 o
 -22   8   3        1.45        8.47     10.01 o
 -20   8   3       31.63       -9.32      9.32 o
 -18   8   3       95.06       88.51     11.48 o
 -16   8   3       53.79       79.88     12.40 o
 -14   8   3      366.31      457.87     21.41 o
 -12   8   3        0.55      -13.87     14.64 o
 -10   8   3      100.75       86.97     11.40 o
  -8   8   3      761.09      632.27     26.50 o
  -6   8   3       77.59       48.53      8.47 o
  -4   8   3        0.81       38.67     19.33 o
  -2   8   3      200.46      236.41     17.95 o
   0   8   3      153.60      137.81     15.64 o
   2   8   3       13.22      -13.87     12.40 o
   4   8   3        1.75      -16.06     10.71 o
   6   8   3        3.64       -3.08     13.02 o
  10   8   3      167.58      116.55      9.01 o
  12   8   3      290.54      274.54     15.64 o
  14   8   3       18.74       11.48      9.24 o
  16   8   3      274.40      292.33     16.10 o
  18   8   3       64.53       54.08     16.33 o
  20   8   3      451.95      409.34     23.57 o
  22   8   3      616.46      690.82     35.05 o
  24   8   3      162.56       89.59     14.71 o
 -17   9   3       20.42      -28.42     26.88 o
 -15   9   3       21.74       19.95     14.64 o
 -13   9   3        5.60        7.70     12.32 o
 -11   9   3       11.69       39.36     20.88 o
  -9   9   3       44.94       90.13     28.42 o
  -7   9   3       78.87       90.13     16.87 o
  -5   9   3       39.54       22.26     15.48 o
  -3   9   3        9.05      -24.26     16.18 o
  -1   9   3        9.05       39.36     14.64 o
   1   9   3        4.22       44.76     13.71 o
   3   9   3       11.29        7.70     13.10 o
   5   9   3       23.36       12.25     13.79 o
   7   9   3        1.26        3.08     12.25 o
   9   9   3       42.20       22.26     11.55 o
  11   9   3       38.38       46.99     12.94 o
  13   9   3       48.78       89.59     26.81 o
 -48   0   4      101.42      148.44     17.56 o
 -46   0   4      243.68      238.95     18.87 o
 -44   0   4        0.08       10.71      8.40 o
 -42   0   4       33.47       29.89      9.09 o
 -40   0   4       43.94       85.43     10.25 o
 -38   0   4      108.89      139.12     10.48 o
 -36   0   4      695.73      567.10     22.49 o
 -34   0   4      402.05      325.46     15.02 o
 -32   0   4       11.33       19.26      4.62 o
 -30   0   4       30.16       19.95      6.24 o
 -28   0   4     3428.01     3262.58     69.79 o
 -26   0   4      103.39       65.71      6.32 o
 -24   0   4      117.94      134.57      7.70 o
 -22   0   4     1445.12     1338.11     30.43 o
 -20   0   4      548.45      448.48     12.94 o
 -18   0   4    23265.45    24347.15    441.70 o
 -16   0   4     1110.51     1131.51     20.57 o
 -14   0   4     3278.61     3403.54     55.08 o
 -10   0   4     4153.14     3903.17     93.67 o
  -8   0   4    16655.84    17226.78    386.16 o
  -6   0   4    20663.07    19808.55    437.54 o
  -4   0   4    12448.96    11758.49    186.57 o
  -2   0   4     8265.87     8251.96    131.11 o
   0   0   4        7.78        7.70      3.85 o
   2   0   4      300.20      283.78      7.47 o
   4   0   4    45624.43    45766.73    819.38 o
   6   0   4    12868.56    12766.37    181.87 o
   8   0   4     3033.83     2745.77     40.75 o
  10   0   4      694.26      930.38     13.56 o
  12   0   4    14458.65    15309.01    247.27 o
  14   0   4    32456.57    35211.77    562.48 o
  16   0   4     6453.23     6292.06    105.69 o
  18   0   4      345.74      478.29     13.33 o
  20   0   4       70.86      222.16     14.10 o
  22   0   4      399.33      440.23     17.49 o
  24   0   4       37.77       53.31      3.24 o
  26   0   4     1355.24     1283.88     23.88 o
  28   0   4      339.74      313.52      7.86 o
  30   0   4     3162.93     3023.01     64.09 o
  32   0   4     1025.50      895.18     23.26 o
  34   0   4       62.20       76.95      4.39 o
  36   0   4       34.62       28.42      2.93 o
  38   0   4       40.90       75.49     13.02 o
  40   0   4       17.03       36.28     12.40 o
  42   0   4       53.77      110.62     16.95 o
  44   0   4        0.09      -19.53     13.02 o
  46   0   4      133.00      158.07     18.87 o
 -49   1   4       13.88        2.27     10.36 o
 -47   1   4        2.60        1.60      6.28 o
 -45   1   4      202.71      214.29     11.12 o
 -43   1   4       71.31       57.60     20.45 o
 -41   1   4       54.69       37.94      5.61 o
 -39   1   4      159.36      176.88     22.07 o
 -37   1   4      564.70      386.16     15.25 o
 -35   1   4     1253.27      977.63     22.74 o
 -33   1   4       69.50       90.21     12.71 o
 -31   1   4      567.86      486.59     11.74 o
 -29   1   4        7.30       19.49      2.95 o
 -27   1   4      103.08       90.57     26.61 o
 -25   1   4     2518.40     2541.76     47.50 o
 -23   1   4      434.40      424.34     43.33 o
 -21   1   4      836.21      828.52     23.96 o
 -19   1   4     4072.19     4174.97     70.99 o
 -17   1   4     1698.60     1861.42     35.57 o
 -15   1   4     1214.12     1345.55     22.93 o
 -13   1   4      846.85      883.55     15.45 o
 -11   1   4     7753.19     7922.91    115.13 o
  -9   1   4      253.98      240.93      6.78 o
  -7   1   4    13019.40    13123.61    187.90 o
  -5   1   4    10780.00    10812.20    152.53 o
  -3   1   4      390.23      414.31     11.40 o
  -1   1   4     8177.40     8043.05    127.37 o
   1   1   4     3550.84     3216.24     40.02 o
   3   1   4      830.74      822.40     14.33 o
   5   1   4      150.55      115.67      3.89 o
   7   1   4       51.04       29.27      2.23 o
   9   1   4     4476.74     4575.47     67.83 o
  11   1   4     1232.95     1384.42     18.83 o
  13   1   4     2124.22     1963.78     26.57 o
  15   1   4      127.85      142.86     10.94 o
  17   1   4     2970.47     2985.49     60.55 o
  19   1   4      252.63      333.64      7.45 o
  21   1   4      119.28       99.78      5.19 o
  23   1   4       73.53       67.02      5.28 o
  25   1   4      136.17      118.21      6.05 o
  27   1   4      344.84      338.92      7.63 o
  29   1   4     1411.98     1317.38     20.74 o
  31   1   4      294.33      283.20     15.64 o
  33   1   4      590.03      567.08     55.08 o
  35   1   4      393.27      404.27     11.98 o
  37   1   4        7.18       -2.34      3.62 o
  39   1   4       13.81        8.31      4.53 o
  41   1   4        5.20       36.20     13.94 o
  43   1   4        0.96      -18.62     13.31 o
  45   1   4      258.93      312.46     18.33 o
 -48   2   4       10.28      -33.92     25.42 o
 -46   2   4        0.01        1.87      6.89 o
 -44   2   4        7.56       19.13     11.63 o
 -42   2   4        1.33        8.74      9.59 o
 -40   2   4      188.95      173.43     37.67 o
 -38   2   4       89.19       86.22     17.72 o
 -36   2   4      100.02       75.88      8.68 o
 -34   2   4       33.16       41.38     25.46 o
 -32   2   4      442.54      374.14     16.09 o
 -30   2   4        0.30        5.65     23.84 o
 -28   2   4       14.56        7.91     30.35 o
 -26   2   4      791.42      759.38     43.91 o
 -24   2   4       42.19       23.03      4.09 o
 -22   2   4       79.39       69.68     14.91 o
 -20   2   4     1567.43     1639.23     25.76 o
 -18   2   4      657.67      635.32     11.87 o
 -16   2   4      812.84      915.76     17.34 o
 -14   2   4      490.52      579.89     55.42 o
 -12   2   4     2596.15     2406.57     38.61 o
 -10   2   4     1065.55     1240.22     25.46 o
  -8   2   4     2501.75     2426.94     38.11 o
  -6   2   4      948.39      745.82     56.66 o
  -4   2   4      857.57      780.87     14.12 o
  -2   2   4     1914.07     1977.41     32.12 o
   0   2   4      164.91      176.85      5.14 o
   2   2   4     3844.42     3873.86     53.76 o
   4   2   4      424.44      457.94      8.41 o
   6   2   4      491.28      416.04      7.57 o
   8   2   4      439.24      451.68      8.04 o
  10   2   4     3033.00     3200.65     61.51 o
  12   2   4     2558.27     2903.30     36.53 o
  14   2   4       10.03       14.48      2.52 o
  16   2   4     1698.12     1787.81     22.52 o
  18   2   4       55.79      107.70      3.70 o
  20   2   4      298.95      277.79      6.19 o
  22   2   4      951.32      904.27     13.24 o
  24   2   4       50.57       42.84      7.28 o
  26   2   4      283.21      249.82      9.59 o
  28   2   4     1656.39     1673.46     24.38 o
  30   2   4       21.81       16.22      5.01 o
  32   2   4      747.84      728.55     12.97 o
  34   2   4      586.45      562.10     46.49 o
  36   2   4      170.44      154.59     13.60 o
  38   2   4       41.17       38.26     40.79 o
  40   2   4        0.86       19.03      5.78 o
  42   2   4       21.02       43.59     32.01 o
  44   2   4      149.38      180.94     33.05 o
 -45   3   4      121.96       99.90     11.12 o
 -43   3   4       38.75       47.00     32.47 o
 -41   3   4      832.66      846.82     29.49 o
 -39   3   4      447.48      451.66     18.70 o
 -37   3   4       17.90       75.63     32.01 o
 -35   3   4       77.72       91.85     12.56 o
 -33   3   4      798.99      688.74     47.03 o
 -31   3   4      882.85      722.33     20.53 o
 -29   3   4        2.20        1.54      5.39 o
 -27   3   4      817.76      858.97     22.80 o
 -25   3   4      125.24       69.10      8.86 o
 -23   3   4     3773.61     3838.60    231.29 o
 -21   3   4     6413.38     6418.84    218.73 o
 -19   3   4      421.77      478.73     18.03 o
 -17   3   4     3691.43     3322.98    104.76 o
 -15   3   4      546.70      585.27     37.40 o
 -13   3   4     2071.24     2113.50     47.49 o
 -11   3   4     3739.56     3679.04     57.41 o
  -9   3   4     7942.08     7801.87    115.43 o
  -7   3   4      560.85      490.39     35.36 o
  -5   3   4       61.92       67.45      9.55 o
  -3   3   4     2215.18     2184.62     38.90 o
  -1   3   4     6290.65     6119.32     82.90 o
   1   3   4      214.13      217.31     14.44 o
   3   3   4     2707.37     2705.52     42.29 o
   5   3   4      891.49      814.94     38.28 o
   7   3   4      605.32      661.28     12.13 o
   9   3   4      662.27      689.73     23.38 o
  11   3   4      286.82      334.48      6.59 o
  13   3   4     1549.59     1556.55     24.07 o
  15   3   4      913.18      968.55     15.22 o
  17   3   4      240.96      233.87      7.63 o
  19   3   4       11.55       18.49      4.54 o
  21   3   4      169.80      191.04      7.70 o
  23   3   4        4.89       -0.77      3.08 o
  25   3   4     1902.17     1675.89     31.81 o
  27   3   4       38.78       22.46      2.89 o
  29   3   4      759.39      718.85     19.33 o
  31   3   4      122.63       95.44      9.24 o
  33   3   4        6.15       18.00      7.03 o
  35   3   4       87.53      123.15     27.11 o
  37   3   4      239.01      245.57     11.68 o
  39   3   4        2.85       20.13      5.11 o
  41   3   4       27.96       82.35     10.09 o
  43   3   4      417.24      405.60     21.08 o
 -44   4   4        0.78       -2.31     14.64 o
 -42   4   4       21.65      -24.15     16.10 o
 -40   4   4       40.81       22.26      9.94 o
 -38   4   4      238.34      241.57     18.10 o
 -36   4   4        7.98       26.49     12.02 o
 -34   4   4       94.31       90.64     15.06 o
 -32   4   4       86.94       51.15      7.11 o
 -30   4   4      560.78      553.34     18.92 o
 -28   4   4       28.26       39.22     20.11 o
 -26   4   4       16.65       17.08      9.28 o
 -24   4   4      617.36      600.61     25.88 o
 -22   4   4      117.86       95.44     14.10 o
 -20   4   4        0.08      -13.63      9.09 o
 -18   4   4      438.48      501.63     23.65 o
 -16   4   4       72.22       61.70     11.79 o
 -14   4   4      560.57      699.60     24.96 o
 -12   4   4     1386.48     1271.94     39.59 o
 -10   4   4     4089.91     4301.72    153.48 o
  -8   4   4     1986.37     2135.60    107.07 o
  -6   4   4     1182.52     1076.24     50.38 o
  -4   4   4       31.68       59.48     28.39 o
  -2   4   4      545.01      451.24     16.64 o
   0   4   4     2285.08     2488.89     42.54 o
   2   4   4      604.67      668.62     15.12 o
   4   4   4      982.53     1023.27     19.21 o
   6   4   4        0.02       18.15     14.94 o
   8   4   4     3848.04     4114.80     64.17 o
  10   4   4     1631.09     1566.40     69.71 o
  12   4   4        5.98       11.30      4.08 o
  14   4   4      371.84      364.92      9.28 o
  16   4   4      462.14      439.41     11.09 o
  18   4   4      605.12      541.77     37.51 o
  20   4   4       89.19       81.58     10.01 o
  22   4   4        0.21        8.82      6.51 o
  24   4   4     1772.80     1657.05     42.06 o
  26   4   4     1298.13     1256.15     33.43 o
  28   4   4       34.49       48.53     11.63 o
  30   4   4       24.30       91.67     11.71 o
  32   4   4       38.34       51.69     11.55 o
  34   4   4      400.45      468.66     20.41 o
  36   4   4      201.11      213.92     13.02 o
  38   4   4      184.98      163.00     11.32 o
  40   4   4       14.79       10.71      7.63 o
 -41   5   4      228.83      268.15     20.88 o
 -39   5   4        6.32       26.96     20.72 o
 -37   5   4        2.32       -5.47     11.63 o
 -35   5   4       24.56       25.50     13.17 o
 -31   5   4      269.53      274.54     22.11 o
 -29   5   4      421.22      397.10     21.03 o
 -27   5   4       44.37       30.14     23.42 o
 -25   5   4       66.68       51.86     12.75 o
 -23   5   4      408.22      406.18     50.84 o
 -21   5   4       20.05       24.83      2.93 o
 -19   5   4      926.23     1025.82     33.82 o
 -17   5   4       95.24      143.12     15.25 o
 -15   5   4      308.06      347.87     19.64 o
 -13   5   4       81.91      125.71     11.86 o
 -11   5   4      320.15      324.46     18.03 o
  -9   5   4      654.64      649.18     32.58 o
  -7   5   4     1999.19     2212.26     68.98 o
  -5   5   4      262.18      250.64      8.91 o
  -3   5   4      303.29      315.36     22.53 o
  -1   5   4     1055.15     1028.20     26.91 o
   1   5   4       67.28       61.78     14.29 o
   3   5   4       29.54       57.49      7.81 o
   5   5   4      967.38     1074.83     23.87 o
   7   5   4      476.79      527.94     20.22 o
   9   5   4      254.07      294.97     17.29 o
  11   5   4      931.08      869.18     18.04 o
  13   5   4      386.69      386.32     21.49 o
  15   5   4      694.63      604.70     14.91 o
  17   5   4      120.57      152.16      7.97 o
  19   5   4      265.24      244.15      9.90 o
  21   5   4        0.70      -11.44      7.63 o
  23   5   4      421.28      373.14     15.02 o
  25   5   4      575.77      520.50     24.03 o
  27   5   4        1.27      -10.71      8.40 o
  29   5   4        9.35       43.29     10.94 o
  31   5   4      184.08      183.41     13.56 o
  33   5   4      100.91      112.39     14.10 o
  35   5   4       93.33      105.46     12.56 o
  37   5   4       10.44       19.95     12.40 o
 -38   6   4       39.02       93.28     17.18 o
 -36   6   4      147.95      135.88     15.56 o
 -34   6   4       25.35       13.87     12.40 o
 -32   6   4        1.15        0.00      7.70 o
 -30   6   4        3.97       65.71     23.88 o
 -28   6   4      358.18      331.46     22.26 o
 -26   6   4      261.12      303.81     23.19 o
 -24   6   4       15.79       -1.54     10.86 o
 -22   6   4        0.06      -16.18     12.32 o
 -20   6   4        1.29        0.00      7.70 o
 -18   6   4       29.63       41.44     12.17 o
 -16   6   4      287.74      260.06     17.02 o
 -14   6   4      453.41      579.04     25.34 o
 -12   6   4      586.02      573.73     26.58 o
 -10   6   4      267.33      298.03     18.18 o
  -8   6   4      109.52       74.03     12.40 o
  -6   6   4      240.35      243.26     19.03 o
  -4   6   4       80.30      109.46     13.33 o
  -2   6   4       12.48        1.54      9.32 o
   0   6   4        0.48       -2.31     14.64 o
   2   6   4      180.28      136.50     16.25 o
   4   6   4      768.61      849.27     32.35 o
   6   6   4     1640.41     1832.75     97.21 o
   8   6   4      276.86      289.26     21.61 o
  10   6   4      730.57      703.03     19.32 o
  12   6   4        3.51        1.00      5.58 o
  14   6   4       18.23       54.08      8.55 o
  16   6   4       67.43      103.22     10.17 o
  18   6   4        1.04       -9.32      6.93 o
  20   6   4      267.62      221.31     13.25 o
  22   6   4        0.14       24.65     12.40 o
  24   6   4      203.34      220.46     16.48 o
  26   6   4        2.52       -6.09      9.17 o
  28   6   4        0.00        0.00      7.70 o
  30   6   4       20.58       13.02     16.79 o
  32   6   4       44.81       19.95     12.40 o
  34   6   4       64.69      123.25     15.41 o
 -33   7   4        3.17      -10.01     13.17 o
 -31   7   4       26.94       20.72     10.09 o
 -29   7   4       14.89       10.71     10.01 o
 -27   7   4      393.78      376.37     22.65 o
 -25   7   4        8.09       25.50     16.25 o
 -23   7   4      105.36       97.60     13.71 o
 -21   7   4        9.55        2.31     13.17 o
 -19   7   4        8.74      -19.64     13.10 o
 -17   7   4       84.55      138.50     14.40 o
 -15   7   4        0.74       26.11     14.71 o
 -13   7   4      188.36      225.47     19.18 o
 -11   7   4       57.73       69.33     14.79 o
  -9   7   4       68.71      103.22     14.64 o
  -7   7   4      113.43      162.30     16.95 o
  -5   7   4       65.00       86.97     15.56 o
  -3   7   4      466.52      382.84     23.88 o
  -1   7   4      195.98      199.59     16.48 o
   1   7   4      406.36      427.52     21.80 o
   3   7   4      171.80      184.18     18.10 o
   5   7   4       83.42       37.59     12.25 o
   7   7   4      174.87      165.85     11.40 o
   9   7   4        7.18       -7.70      6.93 o
  11   7   4       40.04       29.27      7.78 o
  13   7   4      107.58      129.49     11.40 o
  15   7   4       47.33       25.50      8.40 o
  19   7   4       21.21       83.89     12.17 o
  21   7   4       62.58       61.70     13.10 o
  23   7   4       96.60      117.78     13.87 o
  25   7   4       34.81        5.47     10.09 o
  27   7   4       92.47       13.02     12.25 o
  29   7   4        3.93       -3.85     11.63 o
 -26   8   4       89.73      108.31     15.64 o
 -24   8   4       45.91       32.97      9.86 o
 -22   8   4       15.16       45.45     10.86 o
 -20   8   4        6.41        6.93      9.24 o
 -18   8   4       86.69       91.13     16.95 o
 -16   8   4      271.39      279.16     20.41 o
 -14   8   4       78.66      107.77     20.18 o
 -12   8   4       23.00        0.00      7.70 o
 -10   8   4       78.59      173.09     16.79 o
  -8   8   4      231.47      167.31     16.48 o
  -6   8   4        3.81       50.84     12.25 o
  -4   8   4      204.94      243.26     19.03 o
  -2   8   4       13.85        3.08     10.78 o
   0   8   4      284.81      237.26     19.64 o
   2   8   4        6.32        4.54     13.79 o
   4   8   4      242.58      215.53     18.72 o
   6   8   4      120.92       66.09     12.17 o
   8   8   4       63.56       65.71     15.33 o
  10   8   4        0.31      -16.18     11.63 o
  12   8   4       85.40       77.88      8.32 o
  14   8   4       54.74       56.16     13.71 o
  16   8   4       23.74       23.03     10.63 o
  18   8   4        1.56      -16.06     10.71 o
  20   8   4      214.62      154.60     15.18 o
  22   8   4       37.63       97.60     13.71 o
 -15   9   4        0.35       43.29     27.04 o
 -13   9   4       32.23       28.42     13.87 o
 -11   9   4        0.01      -10.01     13.87 o
  -9   9   4       80.27      110.62     16.33 o
  -7   9   4       19.40       -3.08     12.25 o
  -5   9   4      146.44      141.12     17.79 o
  -3   9   4       46.94       86.97     16.02 o
  -1   9   4      150.08      157.37     17.41 o
   1   9   4       26.61       23.03     13.87 o
   3   9   4        0.12        7.70     16.18 o
   5   9   4        4.13       19.95     13.87 o
   7   9   4        1.09       -3.85     11.63 o
   9   9   4        0.01       23.03     16.25 o
  11   9   4       15.80       48.53     19.33 o
 -47   1   5        3.83       -9.11     10.19 o
 -45   1   5       57.75       84.03     18.72 o
 -43   1   5      247.64      263.13     12.25 o
 -41   1   5     1060.93      988.33    115.89 o
 -39   1   5     1085.02     1023.67     25.09 o
 -37   1   5      451.72      355.06     16.95 o
 -35   1   5     1522.45     1346.83     67.17 o
 -33   1   5        0.29       -2.87     11.17 o
 -31   1   5      304.01      326.11     27.69 o
 -29   1   5        1.42        5.09      3.04 o
 -27   1   5        0.43       -6.09      4.42 o
 -25   1   5       49.09       62.11     12.79 o
 -23   1   5      577.42      598.15     23.07 o
 -21   1   5      522.16      465.81     39.40 o
 -19   1   5      142.46      158.65     30.39 o
 -17   1   5      806.67      785.89     23.34 o
 -15   1   5     1164.66     1117.81     32.47 o
 -13   1   5     3404.29     3829.14    101.10 o
 -11   1   5       18.00       42.65      6.28 o
  -9   1   5     3490.18     3659.44     65.48 o
  -7   1   5     3196.19     3491.87     52.72 o
  -5   1   5     1520.29     1545.49     27.23 o
  -3   1   5      760.57      690.19     13.17 o
  -1   1   5      200.35      249.28      9.74 o
   1   1   5     1980.29     1805.08     23.56 o
   3   1   5        1.10       14.14      3.43 o
   5   1   5     3395.46     3293.54     55.81 o
   7   1   5       19.04        9.36      2.27 o
   9   1   5     1249.02     1393.55     20.80 o
  11   1   5     2238.96     2260.40     26.35 o
  13   1   5     3084.56     3475.31     54.04 o
  15   1   5     2818.87     2935.00     41.98 o
  17   1   5      646.04      683.19     10.98 o
  19   1   5     1294.19     1327.76     20.52 o
  21   1   5      531.04      527.24     10.78 o
  23   1   5        4.38       -4.27      5.78 o
  25   1   5       49.17       30.71     12.40 o
  27   1   5       70.66       80.62     26.27 o
  29   1   5      783.43      760.97     14.36 o
  31   1   5      770.47      744.73     13.40 o
  33   1   5       62.90       51.94     17.29 o
  35   1   5      158.61      125.24     12.06 o
  37   1   5      254.50      214.25     44.06 o
  39   1   5      441.31      494.76     70.18 o
  41   1   5       99.27      164.59     15.67 o
  43   1   5      781.25      754.19     41.71 o
 -46   2   5       17.10       24.92     11.41 o
 -44   2   5        3.05        0.85     19.99 o
 -42   2   5       33.66       30.27      6.03 o
 -40   2   5       40.44       57.83      9.28 o
 -38   2   5      314.50      276.28     11.71 o
 -36   2   5        2.44       30.83     10.51 o
 -34   2   5        3.87       -2.60      9.37 o
 -32   2   5       72.98       39.87     13.98 o
 -30   2   5        8.72      -11.68     34.28 o
 -28   2   5      258.67      273.23     34.12 o
 -26   2   5        0.33        2.71     10.92 o
 -24   2   5      559.68      557.43     15.69 o
 -22   2   5     2794.71     2683.97     55.92 o
 -20   2   5      247.84      245.68     31.04 o
 -18   2   5      550.42      563.79     26.04 o
 -16   2   5      591.69      719.72     13.77 o
 -14   2   5     1013.43     1028.72     38.90 o
 -12   2   5     3085.12     3487.89     52.61 o
 -10   2   5        8.55        0.64      5.78 o
  -8   2   5      922.09      961.69     16.87 o
  -6   2   5    17197.54    18254.74    238.60 o
  -4   2   5      259.27      208.71     19.26 o
  -2   2   5     4708.09     5341.38    124.87 o
   0   2   5      623.98      675.77     24.38 o
   2   2   5     4275.77     4210.56     58.63 o
   4   2   5     4193.86     3896.09     76.57 o
   6   2   5     1902.52     1926.00     25.37 o
   8   2   5       71.08      104.76      7.82 o
  10   2   5     1848.88     2100.36     24.81 o
  12   2   5     9824.52    10363.95    190.31 o
  14   2   5       54.70       52.42     10.86 o
  16   2   5     1260.84     1553.96     22.43 o
  18   2   5      274.73      271.08      8.59 o
  20   2   5      148.82      150.25      9.82 o
  22   2   5      982.00      811.63     19.13 o
  24   2   5       59.28       59.08      6.86 o
  26   2   5       59.54       49.30      6.24 o
  28   2   5      420.25      361.93     21.22 o
  30   2   5        0.02       -9.87      6.89 o
  32   2   5      633.61      596.62     17.32 o
  34   2   5      160.22      194.12      8.47 o
  36   2   5        0.00        4.01      4.44 o
  38   2   5      219.38      286.24     14.71 o
  40   2   5        0.22        3.08     10.29 o
  42   2   5       36.75       35.47     11.40 o
 -45   3   5       50.04      104.92     20.11 o
 -43   3   5      121.56      117.31     12.06 o
 -41   3   5      315.98      354.74     36.01 o
 -39   3   5      396.02      369.06     18.45 o
 -37   3   5        0.01        3.44      6.54 o
 -35   3   5      405.01      338.63     23.49 o
 -33   3   5      941.55      799.89     29.81 o
 -31   3   5      701.76      525.58     22.88 o
 -29   3   5      450.07      375.30     13.94 o
 -27   3   5      109.24      117.78      5.39 o
 -25   3   5      693.85      584.36     18.80 o
 -23   3   5        8.92       -1.54      7.01 o
 -21   3   5      249.91      214.76     15.48 o
 -19   3   5       56.48       73.10     11.40 o
 -17   3   5      370.87      320.01     35.28 o
 -15   3   5      174.84      315.52     21.72 o
 -13   3   5      576.00      476.59     33.97 o
 -11   3   5      767.00      744.67     18.32 o
  -9   3   5      306.76      321.73     24.69 o
  -7   3   5      890.27      939.22     17.57 o
  -5   3   5      776.04      896.43     25.69 o
  -3   3   5      452.51      407.16     15.06 o
  -1   3   5       31.86       24.83      9.24 o
   1   3   5      522.18      498.77     10.04 o
   3   3   5       45.31       22.42      3.48 o
   5   3   5      206.32      168.72      9.67 o
   7   3   5      466.05      534.68     17.37 o
   9   3   5      646.83      555.04      9.41 o
  11   3   5     1571.81     1575.42     23.21 o
  13   3   5     1367.97     1406.06     22.99 o
  15   3   5     1324.71     1174.88     24.73 o
  17   3   5       88.50       82.35      5.55 o
  19   3   5       85.66      110.62      5.24 o
  21   3   5     1409.59     1439.72     27.07 o
  23   3   5      642.68      582.15     11.70 o
  25   3   5      469.68      428.68     14.94 o
  27   3   5        2.50        5.39      2.76 o
  29   3   5       14.19       13.99     13.98 o
  31   3   5        9.00       10.71      7.63 o
  33   3   5      340.75      376.37     14.02 o
  35   3   5       35.37       30.81      6.78 o
  37   3   5      481.60      511.64     21.34 o
  39   3   5       73.04       93.28      9.09 o
  41   3   5      288.30      301.88     22.18 o
 -44   4   5        5.21       25.50     14.02 o
 -42   4   5       31.74       35.28     15.48 o
 -40   4   5       18.89       -2.31     13.87 o
 -38   4   5       62.84       63.86     16.87 o
 -36   4   5        7.05       -9.73      6.49 o
 -34   4   5       70.98       79.27     13.94 o
 -32   4   5      337.64      345.90     45.83 o
 -30   4   5        8.87      -13.87     13.87 o
 -28   4   5        7.38      -32.35     21.57 o
 -26   4   5      685.18      663.39     22.88 o
 -24   4   5       50.26       30.81     12.32 o
 -22   4   5        2.45       17.79     11.48 o
 -20   4   5      680.36      715.85     28.19 o
 -18   4   5      362.07      362.51     21.11 o
 -16   4   5      263.12      291.33     18.03 o
 -14   4   5      120.81      103.76     12.40 o
 -12   4   5      870.85      910.20     31.81 o
 -10   4   5     1960.90     1871.58     34.78 o
  -8   4   5      282.22      272.69      9.47 o
  -6   4   5      212.91      218.79     19.64 o
  -4   4   5       10.62       47.91      8.54 o
  -2   4   5      324.35      296.41     34.05 o
   0   4   5      161.56      251.93     16.45 o
   2   4   5     1531.47     1655.58     93.82 o
   4   4   5       13.27       -5.09     11.17 o
   6   4   5        1.17        0.03      5.38 o
   8   4   5      865.79      870.60     26.19 o
  10   4   5        9.27       20.23      5.39 o
  12   4   5      152.10      150.34      6.27 o
  14   4   5      301.12      261.48     20.49 o
  16   4   5      297.15      234.22      7.96 o
  18   4   5      411.74      482.11     36.67 o
  20   4   5      916.80     1010.65     19.97 o
  22   4   5      583.77      506.63     15.02 o
  24   4   5      117.60       96.52      8.70 o
  26   4   5      963.85      920.21     31.97 o
  28   4   5       98.01       86.97      9.86 o
  30   4   5        0.19       22.26      8.40 o
  32   4   5      418.92      421.82     21.65 o
  34   4   5      127.31      103.76      9.01 o
  36   4   5      250.35      245.88     15.64 o
  38   4   5       18.88        6.93      8.47 o
  40   4   5        2.97       -4.54      5.32 o
 -41   5   5      137.42      138.50     16.95 o
 -39   5   5        3.95       41.44     16.10 o
 -37   5   5      105.42      151.14     16.41 o
 -35   5   5        0.00      -17.45     11.63 o
 -33   5   5        1.35       23.88     10.86 o
 -31   5   5        6.88       -3.08     13.02 o
 -29   5   5       83.76       29.89     11.55 o
 -27   5   5      252.80      345.79     24.80 o
 -25   5   5      352.09      402.11     14.95 o
 -23   5   5      131.66      148.69     13.13 o
 -21   5   5      255.22      179.71     16.41 o
 -19   5   5      262.12      214.76     16.25 o
 -17   5   5       47.16       36.80      6.97 o
 -15   5   5       54.08       45.91      4.94 o
 -13   5   5       78.31       58.28     12.79 o
 -11   5   5      281.42      317.75     23.53 o
  -9   5   5      687.20      636.50     17.81 o
  -7   5   5      100.98      116.12      7.68 o
  -5   5   5      125.51      115.78     10.86 o
  -3   5   5      103.06       95.04      7.29 o
  -1   5   5      758.70      718.39     24.61 o
   1   5   5      849.41      855.33     20.07 o
   3   5   5      226.08      182.31      8.29 o
   5   5   5       13.86       26.60      4.81 o
   7   5   5      274.85      286.18     29.77 o
   9   5   5      128.59      171.06      8.57 o
  11   5   5        0.50        9.51      5.05 o
  13   5   5       63.64       63.40     21.49 o
  15   5   5        9.92        6.01      4.02 o
  17   5   5     1140.47     1084.09     22.33 o
  19   5   5       34.08       14.64      5.32 o
  21   5   5       90.25       74.49      6.70 o
  23   5   5     1086.41     1058.10     36.13 o
  25   5   5       35.20       43.29     10.94 o
  27   5   5       11.25       68.40     13.79 o
  29   5   5       84.62       43.29     11.71 o
  31   5   5       70.09      103.22     16.33 o
  33   5   5        3.68        1.54     13.17 o
  35   5   5       31.99       88.51     10.94 o
  37   5   5       44.49       53.31      8.47 o
 -36   6   5       56.67       32.35     12.32 o
 -34   6   5       71.79      103.22     16.95 o
 -32   6   5        2.45      -10.71     10.01 o
 -28   6   5        7.19       -2.31     11.63 o
 -26   6   5        7.16        5.47     12.40 o
 -24   6   5      217.98      202.75     18.95 o
 -22   6   5        3.08       20.72     12.40 o
 -20   6   5      214.49      178.25     16.33 o
 -18   6   5      196.31      119.55     15.18 o
 -16   6   5      118.12      133.34     18.56 o
 -14   6   5      325.00      239.87     16.33 o
 -12   6   5     1526.17     1586.22     48.61 o
 -10   6   5      835.24      855.74     30.89 o
  -6   6   5      293.23      278.24     17.56 o
  -4   6   5       44.06        6.09     12.17 o
  -2   6   5      162.27      155.29     17.95 o
   0   6   5        7.23        4.54     10.71 o
   2   6   5      264.39      235.56     15.33 o
   4   6   5      748.93      834.63     24.51 o
   6   6   5      811.40      732.43     23.88 o
   8   6   5      106.43      111.59     31.20 o
  10   6   5        2.64       12.50      4.13 o
  12   6   5       28.92       24.65      6.09 o
  14   6   5      272.47      310.59     13.71 o
  16   6   5      380.48      365.67     15.95 o
  18   6   5       81.93      105.46     10.25 o
  20   6   5      796.76      698.13     30.81 o
  22   6   5     1131.52     1068.96     39.90 o
  24   6   5     1051.17     1107.40     38.82 o
  26   6   5       98.55       41.44     13.25 o
  28   6   5       86.02      102.61     15.18 o
  30   6   5      158.70      165.15     15.71 o
  32   6   5       76.31       94.90     14.10 o
 -31   7   5       45.76       52.46     16.10 o
 -29   7   5       28.11       29.89     13.02 o
 -27   7   5       31.27       26.96     12.40 o
 -25   7   5       50.49       46.99     14.48 o
 -23   7   5      128.58      136.50     18.80 o
 -21   7   5       21.61       16.87     11.63 o
 -19   7   5        3.06       29.27     15.33 o
 -17   7   5        5.54       64.78     12.94 o
 -15   7   5      744.50      784.25     34.20 o
 -13   7   5      178.98      149.13     14.94 o
 -11   7   5      351.78      350.95     21.80 o
  -7   7   5      571.71      580.35     26.73 o
  -5   7   5      236.22      227.09     16.72 o
  -3   7   5      121.89      110.62     14.02 o
  -1   7   5        2.43       13.87     11.55 o
   1   7   5       49.92       28.42     11.55 o
   3   7   5       32.99       43.98     12.56 o
   5   7   5        6.25       11.48     10.71 o
   7   7   5        0.00       -7.70     10.01 o
   9   7   5        7.68       23.03     17.56 o
  11   7   5      114.48       94.90     10.78 o
  13   7   5       75.85      100.37     10.55 o
  15   7   5       18.83       19.26      6.78 o
  17   7   5      280.09      298.03     17.25 o
  19   7   5       99.45      109.46     16.25 o
  21   7   5      150.73      127.56     13.79 o
  23   7   5       22.19       12.25      9.94 o
  25   7   5        0.29      -16.87     12.32 o
  27   7   5       12.10      -26.96     19.87 o
 -24   8   5        5.49        0.77     11.71 o
 -22   8   5       11.73        0.77     11.71 o
 -20   8   5      136.16      110.08     17.49 o
 -18   8   5        0.08       22.26     15.48 o
 -16   8   5        0.00       65.71     17.10 o
 -14   8   5      251.21      299.96     22.11 o
 -12   8   5      153.72       91.67     14.87 o
 -10   8   5        9.43      -19.87     13.25 o
  -8   8   5      203.67      321.45     20.88 o
  -4   8   5        8.96       14.64     12.32 o
  -2   8   5       40.25       10.01     10.71 o
   0   8   5        0.08       -6.93     10.86 o
   2   8   5      164.72      183.41     18.03 o
   4   8   5       80.63       96.52     13.63 o
   6   8   5       37.56       18.49     13.17 o
   8   8   5        0.44        4.54     10.71 o
  12   8   5        4.73      -33.97     24.57 o
  14   8   5       86.74       86.97     12.40 o
  16   8   5       40.68       46.99     13.71 o
  18   8   5       10.95      -17.33     11.55 o
  20   8   5      121.03      130.11     17.10 o
 -11   9   5      124.87      133.96     18.64 o
  -9   9   5      139.09      137.19     18.18 o
  -7   9   5      174.90      196.43     19.49 o
  -5   9   5        7.06       22.26     13.10 o
  -3   9   5       31.10       32.97     13.10 o
  -1   9   5        0.00       29.89     16.10 o
   1   9   5        0.94       -9.32     11.55 o
   3   9   5       15.69       10.71     16.87 o
   5   9   5       85.66       79.88     14.40 o
   7   9   5        1.93        2.31     17.02 o
 -48   0   6      169.15      184.18     20.34 o
 -46   0   6       29.87       29.27      9.94 o
 -44   0   6        0.85      -11.48     11.48 o
 -42   0   6      215.87      181.95     20.95 o
 -40   0   6        9.58        3.08     13.02 o
 -38   0   6        4.21       66.09     19.87 o
 -36   0   6      112.30       66.09     21.65 o
 -34   0   6      132.54      163.00     24.80 o
 -32   0   6      351.68      356.19     30.35 o
 -30   0   6        2.11        3.08     13.79 o
 -28   0   6       90.79       25.50     17.10 o
 -26   0   6     7918.74     7789.69    264.52 o
 -24   0   6      100.87       58.70     14.48 o
 -22   0   6     1028.46     1068.96     47.22 o
 -20   0   6      776.35      825.16     20.72 o
 -18   0   6      565.50      654.84     17.02 o
 -16   0   6     1675.26     1763.40     39.59 o
 -14   0   6     1741.79     1637.53     33.66 o
 -12   0   6      131.16       72.56      6.16 o
 -10   0   6      594.51      443.78     14.02 o
  -8   0   6    18046.88    20351.31    372.21 o
  -6   0   6     5109.67     5648.92    108.46 o
  -4   0   6    48313.17    53862.47    953.34 o
  -2   0   6       19.65       11.48      4.54 o
   0   0   6       14.61       17.79      4.70 o
   2   0   6      159.53      187.96      6.86 o
   4   0   6      169.51      158.07      6.32 o
   6   0   6     4645.03     4695.82     68.48 o
   8   0   6     2283.16     2192.31     36.36 o
  10   0   6      965.49     1155.93     18.87 o
  12   0   6     2097.44     2437.88     43.83 o
  14   0   6      247.81      367.82     13.87 o
  16   0   6     2207.63     2342.90     61.78 o
  18   0   6      537.74      625.34     23.57 o
  20   0   6       11.21        3.08      9.24 o
  22   0   6      697.36      619.79     19.33 o
  24   0   6        0.85       14.64      8.47 o
  26   0   6        0.25       10.71     11.48 o
  28   0   6     2545.50     2383.42     67.79 o
  30   0   6     1707.49     1538.00     47.91 o
  32   0   6      177.87      122.63     14.79 o
  34   0   6      459.62      444.93     23.42 o
  36   0   6      260.99      217.23     21.26 o
  38   0   6      552.09      548.69     29.89 o
  40   0   6       85.04      104.92     15.33 o
  42   0   6        2.66       -6.09     12.17 o
 -47   1   6        1.49      103.21     13.58 o
 -45   1   6        1.60       -2.94      6.88 o
 -43   1   6       60.10       74.24     14.56 o
 -41   1   6       43.74       30.82     12.40 o
 -39   1   6      106.09      133.06     19.49 o
 -37   1   6      308.12      253.10     11.18 o
 -35   1   6      982.93      853.15     26.15 o
 -33   1   6      294.86      193.35     21.45 o
 -31   1   6      470.50      482.44     16.29 o
 -29   1   6        4.94       -7.54      5.03 o
 -27   1   6        0.67       12.38     11.17 o
 -25   1   6     1309.39     1385.44     32.85 o
 -23   1   6     6932.78     7062.86    168.23 o
 -21   1   6     2828.45     2885.17    101.37 o
 -19   1   6      407.12      454.74     14.16 o
 -17   1   6      780.75      843.37     19.92 o
 -15   1   6       68.21      120.65     10.55 o
 -13   1   6     2478.52     2425.85     45.41 o
 -11   1   6      324.56      351.73     19.26 o
  -9   1   6     2566.19     2717.03     43.09 o
  -7   1   6     1474.18     1667.61     27.73 o
  -5   1   6      841.99      962.63     16.54 o
  -3   1   6       23.79       19.06      3.42 o
  -1   1   6      325.32      389.67      9.82 o
   1   1   6       28.77       58.36      9.94 o
   3   1   6       64.91       71.80      5.47 o
   5   1   6      139.17      164.65      5.74 o
   7   1   6      317.15      276.60      8.70 o
   9   1   6      410.18      497.06     19.91 o
  11   1   6     1387.99     1337.98     19.33 o
  13   1   6        0.00        0.28      6.59 o
  15   1   6      106.15       75.22      3.73 o
  17   1   6      156.05      130.11      6.32 o
  19   1   6       42.33       36.28      2.31 o
  21   1   6        4.10        9.86     23.57 o
  23   1   6      837.63      903.93    111.27 o
  25   1   6      272.89      254.58     14.87 o
  27   1   6       29.03       36.40     38.90 o
  29   1   6        6.25        9.32      7.45 o
  31   1   6       41.31       40.77      9.71 o
  33   1   6      100.42      100.27     21.30 o
  35   1   6      311.73      346.72     17.78 o
  37   1   6       61.93       62.53     28.27 o
  39   1   6        0.02       13.20     24.73 o
  41   1   6      407.25      372.42     51.57 o
 -46   2   6       12.60       47.89     60.74 o
 -44   2   6       58.76       55.31     29.31 o
 -42   2   6      102.80      102.40     24.07 o
 -40   2   6       26.79       35.45      9.03 o
 -38   2   6       70.05       40.10      7.32 o
 -36   2   6      110.70       60.31      6.83 o
 -34   2   6      100.03      102.77     12.50 o
 -32   2   6      157.62      146.29     41.60 o
 -30   2   6      331.14      261.48     15.59 o
 -28   2   6      590.47      542.90     29.54 o
 -26   2   6     1186.54     1251.33     74.99 o
 -24   2   6      228.52      215.49     53.31 o
 -22   2   6      378.90      358.27     12.63 o
 -20   2   6     1929.84     1930.21     34.69 o
 -18   2   6       62.21       45.34     18.53 o
 -16   2   6     2793.97     2725.15     43.85 o
 -14   2   6        6.13        9.56      8.09 o
 -12   2   6      659.96      735.00     15.17 o
 -10   2   6     9657.02     9755.33    129.82 o
  -8   2   6     8151.07     8413.88    113.05 o
  -6   2   6        3.29       -6.91      5.35 o
  -4   2   6        5.21        5.66      4.66 o
  -2   2   6    11068.32    12100.46    174.77 o
   0   2   6      325.48      364.06      9.59 o
   2   2   6      269.41      263.49      6.78 o
   4   2   6        6.57       14.41      7.32 o
   6   2   6       47.88       21.31      6.59 o
   8   2   6      465.51      470.33      8.87 o
  10   2   6      696.68      728.74     12.67 o
  12   2   6       16.49       40.38      3.70 o
  14   2   6      667.97      662.44     11.70 o
  16   2   6      989.13     1069.00     25.16 o
  18   2   6      838.10      863.44     21.92 o
  20   2   6     1002.19      854.68     33.47 o
  22   2   6       13.66        9.32      4.54 o
  24   2   6      318.46      364.59     12.71 o
  26   2   6      296.64      239.87      7.70 o
  28   2   6      101.98       80.88      6.01 o
  30   2   6       78.10       64.78      6.24 o
  32   2   6      751.53      818.84     22.26 o
  34   2   6      132.09      102.61     12.94 o
  36   2   6      194.65      151.83     13.71 o
  38   2   6       65.82      118.40     13.87 o
  40   2   6      177.21       90.13     15.25 o
  42   2   6       10.21        8.47     13.10 o
 -45   3   6        7.62       11.48     19.95 o
 -43   3   6       17.87       17.33     11.06 o
 -41   3   6        5.26       -7.98      8.68 o
 -39   3   6      136.30      116.55     16.18 o
 -37   3   6        4.12      -12.25     12.25 o
 -35   3   6        0.01      -32.24     21.49 o
 -33   3   6      571.61      471.05     24.11 o
 -31   3   6        5.57      -12.25     11.48 o
 -29   3   6       11.92       10.01      6.16 o
 -27   3   6     1609.67     1810.31     42.52 o
 -25   3   6      237.78      281.01      8.40 o
 -23   3   6      358.98      367.82     10.63 o
 -21   3   6     1097.10     1182.50     28.66 o
 -19   3   6      156.72      175.25      9.55 o
 -17   3   6       23.34        6.09     10.71 o
 -15   3   6       69.17       63.01     10.55 o
 -13   3   6      611.52      629.50     25.04 o
 -11   3   6      399.75      543.53     23.26 o
  -9   3   6      831.77      895.18     29.89 o
  -7   3   6      736.96      771.85     27.73 o
  -5   3   6       90.75       77.88      7.86 o
  -3   3   6     2040.28     2115.87     66.17 o
  -1   3   6     1956.23     2095.56     94.83 o
   1   3   6     1849.31     1762.26     26.36 o
   3   3   6     2079.52     2198.26     32.15 o
   5   3   6      809.77      742.23     18.87 o
   7   3   6     2617.63     2676.18     37.17 o
   9   3   6     2305.72     2233.58     32.53 o
  11   3   6      134.89      121.78      5.08 o
  13   3   6      904.29      932.08     16.95 o
  15   3   6      147.73      145.13      6.70 o
  17   3   6      370.12      389.42     47.37 o
  19   3   6       77.75       65.71      4.08 o
  21   3   6        0.20       26.11      9.32 o
  23   3   6     1656.48     1471.22     44.68 o
  25   3   6       85.10      126.95     11.25 o
  27   3   6        4.21       13.87      6.16 o
  29   3   6       13.12       26.96      6.93 o
  31   3   6      101.94      105.46      9.09 o
  33   3   6      287.32      364.59     13.79 o
  35   3   6       36.15       28.42      6.24 o
  37   3   6      129.00      126.95     15.64 o
  39   3   6       17.59       16.18     10.71 o
 -42   4   6       30.57       57.00     14.64 o
 -40   4   6       20.12       56.16     16.25 o
 -38   4   6      133.64      145.74     16.10 o
 -36   4   6       18.75       86.43     15.48 o
 -34   4   6      135.82      142.43     15.25 o
 -32   4   6       36.81       36.28     17.02 o
 -30   4   6        2.62      -12.25     12.25 o
 -28   4   6      325.44      298.03     14.40 o
 -26   4   6       25.33       22.26      7.63 o
 -24   4   6      383.53      428.68     21.80 o
 -22   4   6        2.14       67.02     16.33 o
 -20   4   6      890.47      949.10     32.51 o
 -18   4   6     1392.42     1271.94     41.60 o
 -16   4   6       78.49       70.71     12.17 o
 -14   4   6     1442.71     1354.44     40.83 o
 -12   4   6     1938.37     2202.70     59.93 o
 -10   4   6     3154.81     3423.51    176.71 o
  -8   4   6       13.52       -3.59      7.66 o
  -6   4   6      353.92      322.83     11.01 o
  -4   4   6      108.12      121.56     11.32 o
  -2   4   6       37.77       35.69      4.81 o
   0   4   6     2769.78     2932.34     54.16 o
   2   4   6     1151.17     1180.63     41.98 o
   4   4   6      188.23      162.41      9.90 o
   6   4   6      465.56      541.65     39.21 o
   8   4   6     1427.32     1448.95     34.80 o
  10   4   6      285.34      294.70     51.42 o
  12   4   6      123.15      123.16      8.74 o
  14   4   6       17.30       18.58     10.78 o
  16   4   6        2.73        9.32      5.78 o
  18   4   6     2452.56     2512.10     47.20 o
  20   4   6      609.53      696.67     19.03 o
  22   4   6       40.41       38.67      6.24 o
  24   4   6      429.36      437.92     19.72 o
  26   4   6        6.45       21.49      7.70 o
  30   4   6       56.64       50.84      8.32 o
  32   4   6      126.11      105.46     10.25 o
  34   4   6       66.82       32.97      8.63 o
  36   4   6        0.07       -2.31      7.70 o
  38   4   6      158.49      274.54     20.26 o
 -39   5   6       70.98      117.78     16.87 o
 -37   5   6       70.83       51.69     15.56 o
 -35   5   6        2.16        3.08     10.78 o
 -33   5   6      167.69      160.84     16.87 o
 -31   5   6       53.67       44.76     13.02 o
 -29   5   6     3517.92     3816.97    113.16 o
 -27   5   6       14.18       24.65     13.79 o
 -25   5   6       56.57       40.75     11.71 o
 -23   5   6      115.03      108.31     16.72 o
 -21   5   6      605.42      629.50     26.50 o
 -19   5   6      990.82     1087.14     40.29 o
 -17   5   6      260.12      249.92     11.50 o
 -15   5   6      407.34      362.13     12.30 o
 -13   5   6      174.77      151.91     21.65 o
 -11   5   6       56.11       58.68     12.71 o
  -9   5   6      234.01      220.56     20.03 o
  -7   5   6       73.70       91.01      9.63 o
  -5   5   6        5.60        9.15      5.24 o
  -3   5   6       18.47       23.01     23.03 o
  -1   5   6       21.19       21.50      4.67 o
   1   5   6      134.94      103.46      6.48 o
   3   5   6       84.75      101.74      8.59 o
   5   5   6      889.52      946.47     31.54 o
   7   5   6      209.91      164.06     26.08 o
   9   5   6       58.13       36.74      6.24 o
  11   5   6       10.44       -1.20      3.43 o
  13   5   6        3.28       20.61      4.69 o
  15   5   6        0.06       23.03      7.70 o
  17   5   6        9.94       19.95      6.24 o
  19   5   6        9.56       -9.32      6.93 o
  21   5   6      103.41      133.34     12.79 o
  23   5   6        6.14        6.09     10.71 o
  25   5   6        0.02        0.00      7.70 o
  27   5   6       19.41       36.97     10.09 o
  29   5   6       55.04       85.43     10.25 o
  31   5   6      191.94      188.73     16.79 o
  33   5   6        4.33        6.93      7.78 o
  35   5   6      165.46      155.29     12.48 o
 -36   6   6       47.49      120.17     15.25 o
 -34   6   6      108.55       99.29     15.48 o
 -32   6   6        4.20       16.87     16.18 o
 -30   6   6      142.31      141.12     17.18 o
 -28   6   6        3.08       10.71     11.48 o
 -26   6   6       19.01        1.54     13.94 o
 -24   6   6      229.45      197.20     21.03 o
 -22   6   6        0.34        4.54     12.25 o
 -20   6   6        2.26       15.33     11.48 o
 -18   6   6      563.36      591.14     28.35 o
 -16   6   6      348.09      245.88     18.26 o
 -14   6   6      114.83      145.74     15.41 o
 -12   6   6      526.99      542.22     27.11 o
 -10   6   6       47.08       85.43     16.95 o
  -8   6   6        0.02      -13.87     11.55 o
  -6   6   6      272.75      311.59     18.64 o
  -4   6   6        3.33       -6.37      4.25 o
  -2   6   6       83.68      102.08      8.31 o
   0   6   6       38.16       11.88     18.53 o
   2   6   6      117.29       84.28     11.17 o
   4   6   6      970.45      926.32     97.37 o
   6   6   6      131.89      104.42     16.45 o
   8   6   6      206.37      187.19      9.86 o
  10   6   6        0.21       19.95     10.63 o
  12   6   6        7.99       10.01      6.86 o
  14   6   6       19.67       -7.70      7.70 o
  16   6   6       65.20       61.70      9.17 o
  18   6   6        4.55      -15.33     13.02 o
  20   6   6       31.03       57.85     20.72 o
  22   6   6        8.78      -11.48     12.25 o
  24   6   6        0.14        7.70     13.10 o
  26   6   6       47.51       24.65     10.78 o
  28   6   6      131.59      199.59     17.25 o
  30   6   6        6.17       -5.47     16.18 o
 -31   7   6      246.95      307.66     25.34 o
 -29   7   6        5.35       10.71     17.64 o
 -27   7   6      296.51      231.32     19.41 o
 -25   7   6      107.31       53.31     12.94 o
 -23   7   6      132.57      208.29     22.42 o
 -21   7   6       26.55        6.09     12.17 o
 -19   7   6      125.25      128.87     15.10 o
 -17   7   6      147.29      132.03     15.33 o
 -15   7   6      451.58      506.63     27.50 o
 -13   7   6        9.79       10.71     14.56 o
 -11   7   6      206.97      194.12     18.56 o
  -9   7   6       45.36       50.84     12.25 o
  -7   7   6      104.63       98.75     13.25 o
  -5   7   6        2.65      -16.18     10.78 o
  -3   7   6       26.09       31.43     10.86 o
  -1   7   6      185.56      159.45     17.56 o
   1   7   6        8.32       -7.70     10.01 o
   3   7   6      294.36      260.06     19.72 o
   5   7   6       52.16       86.43     15.48 o
   7   7   6       55.56       57.00     12.17 o
   9   7   6       32.93        4.54     13.79 o
  11   7   6       59.88       63.01     10.55 o
  13   7   6       39.43       -8.47     14.71 o
  15   7   6       26.69       26.96     10.09 o
  17   7   6        2.24       12.25     11.48 o
  19   7   6      266.96      247.66     18.33 o
  21   7   6       36.18       55.31     13.25 o
  23   7   6        2.73       -0.77     18.72 o
  25   7   6        7.78       11.48     14.64 o
 -22   8   6       48.85       22.26     13.10 o
 -20   8   6       12.13       19.95     13.87 o
 -18   8   6      173.12      189.50     19.87 o
 -16   8   6      146.03      143.74     17.95 o
 -14   8   6      376.20      353.03     25.04 o
 -12   8   6       28.49       13.02     14.64 o
 -10   8   6        0.61        0.00      7.70 o
  -8   8   6       38.36       10.71     14.56 o
  -6   8   6      166.54      180.48     29.12 o
  -4   8   6       30.30       78.42     14.71 o
  -2   8   6      127.29      208.29     16.02 o
   0   8   6       40.51       13.02     11.63 o
   2   8   6       10.38       36.97     15.48 o
   4   8   6       35.09        1.54     10.86 o
   6   8   6      164.69      114.78     16.64 o
   8   8   6       16.28       17.79     10.78 o
  10   8   6      139.24       85.43     21.03 o
  12   8   6        0.20       29.89     15.48 o
  14   8   6       93.11       63.01     22.49 o
  16   8   6        6.81       29.27     16.79 o
  18   8   6       84.17      145.13     26.11 o
  -3   9   6       29.25       -6.09     24.57 o
 -47   1   7      104.37       99.70     22.57 o
 -45   1   7      124.24      137.52     13.56 o
 -43   1   7        1.02      103.22     21.41 o
 -41   1   7       10.01        8.08     15.02 o
 -39   1   7        5.81        4.85      9.63 o
 -37   1   7      234.12      203.86     14.06 o
 -35   1   7       11.96       21.32     22.84 o
 -33   1   7      118.17      106.81     56.31 o
 -31   1   7      386.43      370.96     19.53 o
 -29   1   7      931.18      905.38     35.55 o
 -27   1   7      190.65      156.92      7.06 o
 -25   1   7     7132.67     7364.11    239.57 o
 -23   1   7      322.18      222.89     31.31 o
 -21   1   7     1223.68     1049.00     24.76 o
 -17   1   7      121.24      124.55     17.02 o
 -15   1   7       13.39       20.94      2.39 o
 -13   1   7     1083.45     1010.19     20.78 o
 -11   1   7      142.62      149.02      4.12 o
  -9   1   7       29.69       19.89      2.15 o
  -7   1   7      825.66      705.90     32.74 o
  -5   1   7       93.40       86.56      5.33 o
  -3   1   7     1118.52     1106.57     18.27 o
  -1   1   7     1880.50     1954.35     28.59 o
   1   1   7      649.52      685.11     28.39 o
   3   1   7      543.21      460.32      8.42 o
   5   1   7        8.92       14.37      7.24 o
   7   1   7     2021.05     1986.80     30.97 o
   9   1   7        6.26       28.85      2.94 o
  11   1   7       57.42       79.48      8.70 o
  13   1   7     1961.24     2227.76     45.83 o
  15   1   7       74.58       55.48      5.39 o
  17   1   7      678.37      657.28     12.96 o
  19   1   7        0.11       12.25      1.54 o
  21   1   7      100.93       67.34     11.98 o
  23   1   7     1303.14     1108.84     26.87 o
  25   1   7      515.30      444.91     62.05 o
  27   1   7       10.39        5.25      7.94 o
  29   1   7      556.94      391.65     38.01 o
  31   1   7      114.31      127.49     30.00 o
  33   1   7      152.09      107.77     16.10 o
  35   1   7       74.81       58.70     13.17 o
  37   1   7        3.03      -17.79     12.40 o
  41   1   7      201.05      265.45     21.72 o
 -46   2   7        6.90       12.57     12.85 o
 -44   2   7        3.87      -18.37     12.25 o
 -42   2   7       16.50       -2.10      7.06 o
 -40   2   7       92.07      114.03     18.26 o
 -38   2   7       27.17       65.18     24.11 o
 -36   2   7       80.61       47.86     15.91 o
 -34   2   7      469.73      446.61     14.89 o
 -32   2   7      359.30      302.92     17.32 o
 -30   2   7      480.34      584.39     62.20 o
 -28   2   7     1616.56     1660.40     41.27 o
 -26   2   7      260.96      280.88     14.73 o
 -24   2   7      559.31      501.43     17.90 o
 -22   2   7      113.35      201.91     12.40 o
 -20   2   7     4185.98     4328.33     73.67 o
 -18   2   7     1078.03     1011.10     68.40 o
 -16   2   7      231.97      208.69     27.27 o
 -14   2   7      826.06      951.67     26.31 o
 -12   2   7        1.72       87.38     29.62 o
 -10   2   7      368.12      421.48     39.17 o
  -8   2   7     1988.33     2104.38     47.41 o
  -6   2   7     2859.94     3214.89     51.42 o
  -4   2   7      698.82      691.20     12.36 o
  -2   2   7     2228.90     2638.66     36.27 o
   0   2   7      435.56      480.81      9.89 o
   2   2   7     1311.69     1317.43     19.17 o
   4   2   7     1284.37     1070.23     37.82 o
   6   2   7     3454.03     3149.50     46.83 o
   8   2   7      271.49      252.03     13.44 o
  10   2   7       70.99       62.91      3.46 o
  12   2   7      255.78      231.99     14.48 o
  14   2   7     2230.34     2102.97     35.68 o
  16   2   7       48.00       46.06      5.45 o
  18   2   7      466.84      475.74     35.36 o
  20   2   7        0.50       17.28      3.48 o
  22   2   7       20.40       16.18      3.16 o
  24   2   7     1052.95     1022.28     23.11 o
  26   2   7      986.96      823.62     23.88 o
  28   2   7       52.74       45.45      4.47 o
  30   2   7      291.85      305.74     16.48 o
  32   2   7        6.33       28.42     12.40 o
  34   2   7       63.44       78.42     11.32 o
  36   2   7       87.40      146.44     14.10 o
  38   2   7      131.77      130.72     13.33 o
  40   2   7       53.81       45.45     13.10 o
 -43   3   7       50.44       56.58     61.55 o
 -41   3   7        1.43        1.54     12.40 o
 -39   3   7       54.92       73.10     16.10 o
 -37   3   7        9.99       35.28     16.18 o
 -35   3   7      139.18      195.66     20.18 o
 -33   3   7       11.76        6.09     10.71 o
 -31   3   7     1519.80     1338.11     44.68 o
 -29   3   7      243.81      247.66     17.49 o
 -27   3   7     2766.05     2819.03     61.86 o
 -25   3   7      610.65      618.41     19.33 o
 -23   3   7     1542.40     1414.29     29.19 o
 -21   3   7       69.38       56.16      6.24 o
 -19   3   7     4367.31     4684.42     94.98 o
 -17   3   7      119.77      119.55      7.86 o
 -15   3   7      636.07      614.25     17.87 o
 -13   3   7      225.71      200.36      9.40 o
 -11   3   7      286.91      315.52     13.79 o
  -9   3   7      121.53      147.75      9.47 o
  -7   3   7      360.28      399.33     13.33 o
  -5   3   7      676.78      681.88     20.41 o
  -3   3   7     1079.63     1119.50     79.30 o
  -1   3   7       82.10       45.60      5.45 o
   1   3   7      672.66      615.73     29.89 o
   3   3   7      130.90      175.89      7.39 o
   5   3   7        9.29       -1.02      3.32 o
   7   3   7     1206.90     1270.01     35.59 o
   9   3   7      221.30      249.43      8.78 o
  11   3   7      134.31      121.40      6.09 o
  13   3   7       32.53       30.81      4.62 o
  15   3   7     1181.45     1240.51     29.35 o
  17   3   7       48.45       19.95      4.70 o
  19   3   7      467.13      435.61     10.40 o
  21   3   7      296.86      210.68     12.86 o
  23   3   7       89.36       59.93      8.63 o
  25   3   7        9.06       29.89      7.01 o
  27   3   7        8.82       15.33      5.39 o
  29   3   7        7.69       10.01      5.47 o
  31   3   7        5.33        3.08      4.54 o
  33   3   7        0.02       36.97     19.87 o
  35   3   7      620.53      660.54     35.67 o
  37   3   7       25.42       43.98     14.02 o
 -42   4   7        2.22        3.08     11.55 o
 -40   4   7      128.80      208.29     20.80 o
 -38   4   7      206.66      224.62     22.49 o
 -36   4   7      115.96       90.13     14.79 o
 -34   4   7       63.65      120.17     17.02 o
 -32   4   7      846.86      980.14     39.98 o
 -30   4   7      140.39      104.92     15.33 o
 -28   4   7     1320.20     1238.51     42.98 o
 -26   4   7      197.80      273.61     21.11 o
 -24   4   7       13.53       23.88     13.87 o
 -22   4   7       50.21       39.36      6.24 o
 -20   4   7      816.63      862.29     30.97 o
 -18   4   7      124.31       93.82     16.64 o
 -16   4   7      876.87      854.12     30.81 o
 -14   4   7     1376.22     1450.03     44.37 o
 -12   4   7      350.82      394.94     22.03 o
 -10   4   7      459.59      491.82     15.58 o
  -8   4   7       54.84       72.72      6.33 o
  -6   4   7       15.22       15.31      6.82 o
  -4   4   7        3.98        0.51      6.96 o
  -2   4   7      254.84      188.15     13.63 o
   0   4   7     2260.97     2504.51     47.04 o
   2   4   7     1115.67     1177.43     26.24 o
   4   4   7     3349.89     3227.03    170.05 o
   6   4   7      247.82      314.52     12.79 o
   8   4   7      189.04      193.24     13.40 o
  10   4   7      236.30      305.91     11.61 o
  12   4   7      397.20      392.26     22.11 o
  14   4   7       62.20       66.46      5.74 o
  16   4   7       77.92       54.08      6.16 o
  18   4   7       68.46      110.62      7.63 o
  20   4   7       32.52       59.08      9.40 o
  22   4   7     1018.26     1068.96     38.13 o
  24   4   7      115.76       53.31     10.94 o
  26   4   7        7.44       22.26      9.17 o
  28   4   7      162.75      175.25     14.71 o
  30   4   7        7.10       -0.77      7.01 o
  32   4   7        1.08       -6.93      6.86 o
  34   4   7      229.82      259.13     14.33 o
  36   4   7       93.06       40.06     14.79 o
 -39   5   7        1.41        5.47     16.18 o
 -37   5   7      111.54      141.74     17.18 o
 -35   5   7       30.54       28.42     13.02 o
 -33   5   7      544.45      505.40     28.73 o
 -31   5   7       29.04       55.31     15.25 o
 -29   5   7      444.02      533.21     28.19 o
 -27   5   7       79.12      112.39     15.87 o
 -25   5   7      244.60      181.95     17.25 o
 -23   5   7        0.46       22.26     11.55 o
 -21   5   7      223.83      218.00     20.49 o
 -19   5   7      118.62      162.30     16.95 o
 -17   5   7     2479.34     2745.77     75.64 o
 -15   5   7      547.56      573.33     43.68 o
 -13   5   7      911.18      847.49     78.57 o
 -11   5   7      261.58      306.73     15.91 o
  -9   5   7      470.50      453.92     40.60 o
  -7   5   7      373.24      367.98     24.96 o
  -5   5   7       41.53       40.28     17.41 o
  -3   5   7      925.53     1018.90     88.51 o
  -1   5   7        1.33        0.86      5.02 o
   1   5   7      179.19      172.59     25.81 o
   3   5   7       90.59       96.72      9.01 o
   5   5   7      384.08      338.69     16.22 o
   7   5   7      450.19      510.24     21.41 o
   9   5   7      745.03      742.59     21.27 o
  11   5   7       24.64      -13.75      9.17 o
  13   5   7        0.02       -3.85      6.24 o
  15   5   7      106.69      104.92     10.78 o
  17   5   7      468.69      394.94     20.95 o
  19   5   7       86.03      121.40     12.86 o
  21   5   7      148.97       88.51     12.56 o
  23   5   7       23.39      -10.01     10.71 o
  25   5   7      100.07       75.49     17.87 o
  27   5   7        2.56      -12.94      8.63 o
  29   5   7        7.45       23.03      8.55 o
  31   5   7      175.72      185.72     16.64 o
  33   5   7       33.12       56.16     12.48 o
 -34   6   7      244.93      316.52     22.72 o
 -32   6   7      175.19      214.76     20.34 o
 -30   6   7       19.43       22.26     15.48 o
 -28   6   7      200.17      247.66     19.18 o
 -26   6   7       63.48       26.96     13.87 o
 -24   6   7       28.17      -14.64     13.17 o
 -22   6   7       76.56       84.89     16.33 o
 -20   6   7       20.52       -4.54     10.71 o
 -18   6   7      434.53      376.37     22.65 o
 -16   6   7       85.11       62.55     14.48 o
 -14   6   7      276.29      296.11     19.10 o
 -12   6   7      135.12      132.65     17.87 o
 -10   6   7       14.23       39.36     16.02 o
  -8   6   7        7.23        6.93     12.32 o
  -6   6   7        8.83       30.81     12.32 o
  -4   6   7      139.12      168.70     15.18 o
  -2   6   7      278.03      322.45     19.95 o
   0   6   7      273.56      329.46     18.10 o
   2   6   7      410.42      338.63     21.41 o
   4   6   7      210.91      246.81     16.56 o
   6   6   7      267.87      307.66     18.49 o
   8   6   7      457.52      501.63     22.42 o
  10   6   7       29.02       57.85     11.40 o
  12   6   7      165.31      135.88     12.32 o
  14   6   7       52.16       67.94     14.64 o
  16   6   7       16.13      -24.03     16.02 o
  18   6   7        1.09       -3.85      8.55 o
  20   6   7     1139.99     1264.08     47.37 o
  22   6   7       35.97       29.89     13.94 o
  24   6   7       41.06       60.85     11.71 o
  26   6   7        3.97       32.35      9.17 o
  28   6   7        0.02      -15.33     10.63 o
 -29   7   7      134.30       97.60     17.56 o
 -27   7   7        1.53       11.48     12.94 o
 -25   7   7        1.92       59.93     13.79 o
 -23   7   7       81.21       95.44     17.87 o
 -21   7   7        0.17        6.93     14.64 o
 -19   7   7      189.61      214.76     21.95 o
 -17   7   7       20.69        3.08     13.79 o
 -15   7   7      794.43      724.79     34.36 o
 -13   7   7      598.93      547.38     25.96 o
 -11   7   7      124.29      145.13     16.02 o
  -9   7   7        1.28      -15.95     10.63 o
  -7   7   7       45.64       41.44     11.40 o
  -5   7   7       36.84       37.59     13.94 o
  -3   7   7       21.57       26.96     11.55 o
  -1   7   7      139.97      210.68     19.33 o
   1   7   7       47.54       51.69     13.17 o
   3   7   7        0.27       -0.77     16.33 o
   5   7   7        0.07       -3.08      8.47 o
   7   7   7       11.72       -3.85      9.32 o
   9   7   7       42.11       73.10     13.25 o
  11   7   7      196.65      245.88     22.65 o
  13   7   7        1.51      -32.12     21.41 o
  15   7   7      416.29      346.79     38.28 o
  17   7   7        0.71      -20.72     19.95 o
  19   7   7        4.55       26.11     13.02 o
  21   7   7      252.66      213.92     17.87 o
  23   7   7       26.13      -10.01     13.87 o
 -20   8   7       27.01       36.28     15.41 o
 -18   8   7       23.34       66.09     19.87 o
 -16   8   7       27.99       50.07     13.71 o
 -14   8   7       33.59       91.67     17.02 o
 -12   8   7      243.22      218.00     18.87 o
 -10   8   7      128.65      227.94     18.41 o
  -8   8   7        9.08       11.48     10.71 o
  -6   8   7       97.33      132.65     19.18 o
  -4   8   7      118.20       63.01     16.72 o
  -2   8   7       41.04       59.08     12.40 o
   0   8   7      274.93      318.45     22.80 o
   2   8   7       31.36       25.50     15.41 o
   4   8   7      181.33      249.43     19.26 o
   6   8   7      120.93      132.65     22.34 o
   8   8   7        3.62       22.26     17.02 o
  10   8   7      149.84      194.12     29.43 o
  12   8   7        0.63       23.88     15.48 o
  14   8   7       87.01       96.52     24.03 o
 -46   0   8        0.17       57.00     18.41 o
 -44   0   8      171.88      325.46     35.05 o
 -42   0   8      320.19      399.33     38.82 o
 -40   0   8        2.31       37.59     23.19 o
 -38   0   8      403.06      411.65     31.51 o
 -36   0   8       91.70       53.31     15.41 o
 -34   0   8        0.03      -20.80     13.87 o
 -32   0   8      140.68      189.50     25.19 o
 -30   0   8       56.69       59.93     19.33 o
 -28   0   8      943.85     1013.42     49.45 o
 -26   0   8    10058.25     9994.33    344.02 o
 -24   0   8     4978.54     5332.25    190.50 o
 -22   0   8    14905.63    14623.13    335.62 o
 -20   0   8      731.50      718.85     23.80 o
 -18   0   8     1522.51     1588.46     42.06 o
 -16   0   8        0.75       -0.77      7.01 o
 -14   0   8        6.45       -4.54      6.16 o
 -12   0   8     1682.30     1529.30     43.45 o
 -10   0   8      984.51      955.96     29.19 o
  -8   0   8     1121.95     1285.88     37.82 o
  -6   0   8      781.37      696.67     19.03 o
  -4   0   8     7487.83     8941.46    173.24 o
  -2   0   8     1137.80      898.49     18.33 o
   0   0   8     2228.78     2685.07     45.99 o
   2   0   8      426.58      446.09     11.71 o
   4   0   8     7436.81     7522.55    125.18 o
   6   0   8     5958.35     5753.69     96.83 o
   8   0   8     3150.32     3072.00     61.55 o
  10   0   8     8154.99     7976.96    128.87 o
  12   0   8     2490.45     2630.69     45.53 o
  14   0   8       50.00       43.29      1.46 o
  16   0   8      336.88      389.39     19.72 o
  18   0   8      776.56      846.03     30.66 o
  20   0   8       32.84       98.75     16.02 o
  22   0   8     1225.63     1178.73     38.13 o
  24   0   8       22.89       -3.85     11.63 o
  26   0   8      539.33      397.10     27.65 o
  28   0   8     1038.62      930.38     45.68 o
  30   0   8      897.58      823.62     49.38 o
  32   0   8      998.36     1178.73     59.08 o
  34   0   8        1.42        7.70     24.65 o
  36   0   8        1.04       13.02     17.64 o
  38   0   8       94.59       81.88     26.11 o
 -45   1   8      176.01      239.29     76.57 o
 -43   1   8        6.10        7.80     10.01 o
 -41   1   8        0.57      -22.65     15.10 o
 -39   1   8       11.87      -17.46     11.64 o
 -37   1   8       11.57      -13.98      9.32 o
 -35   1   8      144.22      118.40     12.79 o
 -33   1   8      271.38      312.64     22.14 o
 -31   1   8      186.26      250.24     18.49 o
 -29   1   8       70.03       71.08      5.80 o
 -27   1   8     2260.55     2125.65     46.84 o
 -25   1   8       21.76       42.07     13.87 o
 -23   1   8     6089.79     6006.92    149.05 o
 -21   1   8     7156.18     7192.42    169.68 o
 -19   1   8     2730.83     2498.78     68.56 o
 -17   1   8       25.78       21.35     11.37 o
 -15   1   8      524.68      499.37     32.74 o
 -13   1   8        6.07       -5.01      9.80 o
 -11   1   8      341.33      454.45     47.95 o
  -9   1   8      135.89      118.69      7.18 o
  -7   1   8     1867.49     1918.73     99.49 o
  -5   1   8      372.65      500.82     13.56 o
  -3   1   8     5326.76     5767.96     80.31 o
  -1   1   8     2014.73     2130.28     74.03 o
   1   1   8      443.98      527.64     12.13 o
   3   1   8       74.01       58.35      6.86 o
   5   1   8       28.86       22.04      5.82 o
   7   1   8      226.67      166.66      5.14 o
   9   1   8       16.60       25.48      2.80 o
  11   1   8     2333.58     2298.33     33.76 o
  13   1   8     1573.86     1702.69     35.78 o
  15   1   8     1382.51     1441.59     81.65 o
  17   1   8      320.66      319.11     17.72 o
  19   1   8      447.92      398.50     15.14 o
  21   1   8     1038.68     1024.17     58.12 o
  23   1   8        6.85       -7.99      7.54 o
  25   1   8        0.34       12.87      9.98 o
  27   1   8       28.52        5.21     30.08 o
  29   1   8        8.66       76.41     24.73 o
  31   1   8      301.13      265.45     21.72 o
  33   1   8      276.81      269.99     27.35 o
  35   1   8       12.24       13.02     13.02 o
  39   1   8       89.28      120.17     20.11 o
 -44   2   8        4.07      -19.44     12.96 o
 -42   2   8        9.26        9.77     35.47 o
 -40   2   8       58.56      103.65     54.92 o
 -38   2   8       22.08       -9.13     36.17 o
 -36   2   8       37.15       41.44     35.51 o
 -34   2   8       83.68       78.43     12.58 o
 -32   2   8      121.89      126.26     60.58 o
 -30   2   8      711.50      752.47     95.94 o
 -28   2   8     2014.97     1994.55     48.61 o
 -26   2   8     2589.47     2547.77     59.59 o
 -24   2   8      105.72      138.49     13.02 o
 -22   2   8     1447.84     1414.87     39.52 o
 -20   2   8     6500.70     6681.12    130.92 o
 -18   2   8      779.16      771.47     19.87 o
 -16   2   8      415.98      570.52     19.85 o
 -14   2   8       10.60       11.06     15.02 o
 -12   2   8     2474.49     2468.05    113.77 o
 -10   2   8      557.83      518.79     27.73 o
  -8   2   8     1727.61     1679.94    130.38 o
  -6   2   8     2326.99     2481.59     39.79 o
  -4   2   8      716.41      746.37     17.56 o
  -2   2   8     1952.04     2087.36    114.62 o
   0   2   8      629.46      575.39     22.96 o
   2   2   8     7262.26     7039.49    116.39 o
   4   2   8      209.37      176.71      7.39 o
   6   2   8      806.12      762.61     18.41 o
   8   2   8       22.91       13.02      5.39 o
  10   2   8     1763.83     1784.22     33.11 o
  12   2   8      786.02      854.67     35.24 o
  14   2   8     2574.96     2523.25     67.79 o
  16   2   8       59.70       90.20      7.82 o
  18   2   8      179.99      152.12      8.51 o
  20   2   8      660.38      647.75     21.18 o
  22   2   8      180.50      181.95      6.70 o
  24   2   8        7.01       26.96     17.56 o
  26   2   8     1035.43     1009.88     26.50 o
  28   2   8      152.31      155.29     13.87 o
  30   2   8       66.55       43.29     11.71 o
  32   2   8      422.31      472.28     21.72 o
  34   2   8       58.03       83.89     14.71 o
  36   2   8      107.68      105.99     12.56 o
  38   2   8       69.43      140.43     13.17 o
 -43   3   8        9.42       29.27     15.33 o
 -41   3   8       41.93       60.85     15.56 o
 -39   3   8        4.99        8.47     12.32 o
 -37   3   8       34.76       10.71     12.32 o
 -35   3   8       34.24       19.26     12.40 o
 -33   3   8       30.88       34.59     12.40 o
 -31   3   8      317.03      399.27     45.02 o
 -29   3   8      575.62      556.72     23.74 o
 -27   3   8     1567.45     1675.23     49.76 o
 -25   3   8      951.16     1040.41     30.20 o
 -23   3   8      295.36      354.92     45.41 o
 -21   3   8      338.58      372.63     39.13 o
 -19   3   8     4053.62     4319.87     79.32 o
 -17   3   8     3943.32     3845.01     71.74 o
 -15   3   8      307.28      324.46     13.02 o
 -13   3   8      848.64      712.85     22.26 o
 -11   3   8       46.09       60.85      8.63 o
  -9   3   8       15.04       17.79      6.09 o
  -7   3   8      625.99      548.69     18.18 o
  -5   3   8      776.68      814.19     29.16 o
  -3   3   8        6.74       13.97      7.66 o
  -1   3   8        1.09       28.51     21.53 o
   1   3   8      353.52      369.90     12.79 o
   3   3   8      114.60       98.75      9.94 o
   5   3   8      896.04      877.00     26.27 o
   7   3   8      379.25      370.98     13.87 o
   9   3   8      254.94      253.82      8.86 o
  11   3   8       29.64       19.26      4.62 o
  13   3   8        2.03       10.01      3.85 o
  15   3   8       40.47       58.70      3.85 o
  17   3   8      875.75      850.89     19.41 o
  19   3   8       36.11       26.96      6.93 o
  21   3   8      349.94      284.78     17.79 o
  23   3   8      278.33      260.90     12.56 o
  25   3   8       82.84       46.22      6.78 o
  27   3   8      389.60      328.46     14.10 o
  29   3   8      473.46      397.10     16.56 o
  31   3   8        9.11       -8.47     10.86 o
  33   3   8       14.55       40.06     11.55 o
  35   3   8       78.96       79.34     13.87 o
 -40   4   8        1.15       32.97     11.48 o
 -38   4   8        6.57      -18.72     12.48 o
 -36   4   8        7.66       21.49     16.95 o
 -34   4   8      109.72      136.50     18.80 o
 -32   4   8      446.41      425.21     24.03 o
 -30   4   8      534.00      533.21     26.88 o
 -28   4   8       90.61       97.06     15.33 o
 -26   4   8       47.93       60.85     14.71 o
 -24   4   8        0.29      -18.49     13.87 o
 -22   4   8        2.66       18.49     12.40 o
 -20   4   8     2298.92     2153.48     51.53 o
 -18   4   8     1093.04     1058.10     30.66 o
 -16   4   8      207.46      226.32     11.71 o
 -14   4   8     1795.35     1632.98     42.60 o
 -12   4   8        3.38        1.54     11.63 o
 -10   4   8     1537.11     1551.89     52.15 o
  -8   4   8      505.96      468.27     16.42 o
  -6   4   8       50.07       41.78     12.36 o
  -4   4   8      817.70      787.64     21.72 o
  -2   4   8      142.20      162.16      9.72 o
   0   4   8     1662.15     1831.65     49.92 o
   2   4   8      272.60      259.13     14.33 o
   4   4   8      232.39      218.00     14.79 o
   6   4   8      330.82      404.88     25.73 o
   8   4   8       58.38       29.27      8.40 o
  10   4   8      334.33      265.45     13.56 o
  12   4   8      556.71      533.21     21.80 o
  14   4   8      378.87      411.65     16.87 o
  16   4   8     1455.99     1529.30     60.78 o
  18   4   8       95.21       56.16     10.01 o
  20   4   8       14.69       10.71      8.40 o
  22   4   8      155.04      110.08     12.79 o
  24   4   8      861.88      903.50     31.74 o
  26   4   8       40.94       26.96      9.24 o
  28   4   8       34.40       46.99      8.40 o
  30   4   8      105.13      133.34     10.86 o
  32   4   8      138.40      194.12     18.56 o
  34   4   8       10.75       54.08     17.18 o
 -37   5   8      147.38      114.16     17.18 o
 -35   5   8       22.95       10.71     13.79 o
 -33   5   8      460.51      426.37     27.50 o
 -31   5   8      141.72      208.29     18.41 o
 -29   5   8      855.18      873.69     37.75 o
 -27   5   8      265.29      232.17     19.49 o
 -25   5   8        1.84      -19.26     17.02 o
 -23   5   8        8.32       70.25     23.73 o
 -21   5   8      118.94      139.12     14.40 o
 -19   5   8        5.56        3.85     12.32 o
 -17   5   8     2133.05     2268.34     68.71 o
 -15   5   8     1814.81     1874.63     55.31 o
 -13   5   8       43.57       40.23      6.72 o
 -11   5   8       15.18       23.64     13.17 o
  -9   5   8      108.34      116.18     15.06 o
  -7   5   8      184.08      161.81     34.55 o
  -5   5   8        6.99       21.83      8.51 o
  -3   5   8        6.90       40.46     30.89 o
  -1   5   8      450.39      515.42     25.19 o
   1   5   8       87.38       55.31     13.25 o
   3   5   8       46.19       49.04      8.63 o
   5   5   8      702.16      776.47     24.73 o
   7   5   8        1.96        2.31      7.70 o
   9   5   8       92.12       89.59     11.02 o
  11   5   8       29.35       46.99     12.17 o
  13   5   8      300.44      324.46     18.03 o
  15   5   8      227.03      201.90     17.33 o
  17   5   8        8.60        0.77     16.33 o
  19   5   8      222.35      223.78     18.26 o
  21   5   8      511.38      457.87     32.04 o
  23   5   8       25.58       66.09     17.18 o
  25   5   8        1.41       -8.47     10.01 o
  27   5   8        2.33       -7.70     10.78 o
  29   5   8       59.37       47.76     10.71 o
  31   5   8      109.28       63.01     10.17 o
 -32   6   8        0.31       13.87     13.02 o
 -30   6   8      403.77      292.33     23.73 o
 -28   6   8       26.07       51.69     15.56 o
 -26   6   8        0.35        8.47     14.71 o
 -24   6   8       10.33       31.43     13.10 o
 -22   6   8      177.32      177.48     17.72 o
 -20   6   8       61.92       15.33     13.87 o
 -18   6   8      237.63      227.09     20.11 o
 -16   6   8      122.46      165.85     20.03 o
 -14   6   8      723.92      814.06     33.28 o
 -12   6   8      333.57      367.82     22.34 o
 -10   6   8      430.75      528.13     28.04 o
  -8   6   8        0.05       -2.31     15.48 o
  -6   6   8      248.20      202.75     17.41 o
  -4   6   8      285.52      229.63     17.64 o
  -2   6   8     1392.77     1490.48     51.46 o
   0   6   8        3.13        6.93      9.24 o
   2   6   8      396.28      359.35     20.03 o
   4   6   8      311.12      281.01     19.57 o
   8   6   8       52.95       51.69     11.55 o
  10   6   8       12.68        0.77     10.86 o
  12   6   8        0.58       25.50     17.64 o
  14   6   8       54.27       39.36     14.64 o
  16   6   8      593.51      693.74     45.29 o
  18   6   8       47.62       21.49     18.49 o
  20   6   8       90.09       50.84     15.41 o
  22   6   8       68.21       89.59     13.17 o
  24   6   8        3.60      -10.71     15.48 o
  26   6   8       18.23      -25.30     16.87 o
 -27   7   8        0.70       16.18     14.71 o
 -25   7   8       64.73        2.31     13.87 o
 -23   7   8       13.89       40.06     13.71 o
 -21   7   8        0.89        6.09     11.55 o
 -19   7   8       16.53       10.01     13.87 o
 -17   7   8        4.67      -10.01     13.17 o
 -15   7   8      307.58      250.27     21.95 o
 -13   7   8      610.04      742.81     34.82 o
 -11   7   8       17.57       56.16     14.56 o
  -9   7   8      109.90      107.15     16.10 o
  -7   7   8       42.23       63.86     13.79 o
  -3   7   8        0.65        0.77     13.25 o
  -1   7   8       30.65       18.49     13.17 o
   1   7   8       79.42       50.84     13.10 o
   3   7   8      174.35      152.52     14.40 o
   5   7   8       82.51      113.00     15.95 o
   7   7   8       24.09       -2.31     14.64 o
   9   7   8        9.88       -1.54     12.40 o
  11   7   8       42.59       93.82     23.11 o
  13   7   8        0.10       -4.54     14.56 o
  15   7   8       24.49       12.25     15.33 o
  17   7   8       91.88       86.97     23.26 o
  19   7   8      215.93      299.96     32.66 o
 -16   8   8      164.26      141.74     19.18 o
 -14   8   8       95.21       69.33     15.25 o
 -12   8   8       21.96       21.49     15.41 o
 -10   8   8       36.99       20.72     13.17 o
  -8   8   8      458.11      456.72     28.50 o
  -6   8   8      168.54      168.00     15.79 o
  -4   8   8      418.97      495.46     30.89 o
  -2   8   8      217.63      230.48     21.88 o
   0   8   8       64.01       77.88     14.71 o
   2   8   8        0.44        0.00      7.70 o
   4   8   8       10.42       54.08     29.43 o
   6   8   8       18.09       40.75     16.33 o
   8   8   8       40.20       62.55     23.73 o
  10   8   8       13.06      -20.68     13.79 o
 -43   1   9      495.03      593.16     91.74 o
 -41   1   9        0.42       77.88     16.18 o
 -39   1   9      497.66      561.35     24.95 o
 -37   1   9      259.83      249.74     17.71 o
 -35   1   9      602.92      721.34     44.14 o
 -33   1   9       63.23       25.71     10.81 o
 -31   1   9        0.55        2.95     18.03 o
 -29   1   9        0.11       26.96     16.10 o
 -27   1   9      860.66      784.46     22.35 o
 -25   1   9     2434.17     2472.45     54.65 o
 -23   1   9     2796.45     2784.64     60.67 o
 -21   1   9     1685.00     1532.88     62.36 o
 -19   1   9     1817.95     1856.69     54.11 o
 -17   1   9       16.60       36.86     16.14 o
 -15   1   9       69.37      103.96     35.20 o
 -13   1   9        0.15       17.87     26.61 o
 -11   1   9       44.81       70.28     22.26 o
  -9   1   9      222.36      227.87      8.52 o
  -7   1   9      147.10      149.68      7.39 o
  -5   1   9       43.65       41.80      5.97 o
  -3   1   9      468.81      396.14     25.84 o
  -1   1   9      338.75      277.18      9.24 o
   1   1   9      295.77      307.46     16.48 o
   3   1   9      259.77      235.15     16.60 o
   5   1   9     3984.56     4069.26     58.13 o
   7   1   9      884.53      889.18     15.75 o
   9   1   9      399.61      417.92      8.19 o
  11   1   9     3764.22     3947.94     53.89 o
  13   1   9     1355.98     1367.99     49.69 o
  15   1   9       71.42       66.34     13.17 o
  17   1   9        2.12        4.20      2.18 o
  19   1   9       52.33       87.97     15.64 o
  21   1   9      640.66      673.41     25.96 o
  23   1   9      992.35      888.55     33.12 o
  25   1   9      302.84      275.46     19.33 o
  27   1   9      739.25      727.79     29.97 o
  29   1   9      312.30      230.48     16.02 o
  31   1   9        1.81      -14.91      9.94 o
  33   1   9      203.94      202.75     25.27 o
  35   1   9      102.02      173.09     26.27 o
 -42   2   9       78.29       90.89     33.08 o
 -40   2   9       35.21       22.33     36.67 o
 -38   2   9       39.91       89.99     12.40 o
 -36   2   9        0.04       31.57     14.33 o
 -34   2   9        5.86       40.29     15.02 o
 -32   2   9      193.43      191.75     16.61 o
 -30   2   9       48.94       61.43     25.84 o
 -28   2   9      123.34      119.65     23.15 o
 -26   2   9      152.67      138.71     21.11 o
 -24   2   9     4625.50     4769.84    144.51 o
 -22   2   9        8.42        6.47     16.95 o
 -20   2   9      884.35      864.20     46.87 o
 -18   2   9      396.66      344.79     10.54 o
 -16   2   9      894.82      903.95     82.00 o
 -14   2   9      967.76      937.54     53.50 o
 -12   2   9       31.91       -7.90     18.87 o
 -10   2   9     1243.07     1184.72     55.89 o
  -8   2   9        2.78       29.32     28.85 o
  -6   2   9      174.93      174.24     31.78 o
  -4   2   9       37.20       53.45     23.53 o
  -2   2   9      107.24      101.09     11.59 o
   0   2   9      364.88      399.33     12.17 o
   2   2   9      762.08      714.39     23.73 o
   4   2   9     4858.53     4529.89     89.66 o
   6   2   9     2172.45     2102.26     43.29 o
   8   2   9     7636.54     7878.13    147.82 o
  10   2   9      466.93      417.28     11.32 o
  12   2   9     3237.25     3190.01     65.86 o
  14   2   9      427.78      409.34     10.09 o
  16   2   9       51.97       83.89      7.63 o
  18   2   9      437.79      394.94     15.41 o
  20   2   9       57.88       44.57      6.24 o
  22   2   9       12.48       27.81      3.77 o
  24   2   9       87.61       47.76     11.48 o
  28   2   9      131.42       63.86     13.79 o
  30   2   9       71.72       28.42     12.40 o
  32   2   9       32.17       22.26     13.87 o
  34   2   9        6.25       31.43     13.71 o
  36   2   9        7.33       38.67     17.56 o
 -41   3   9       81.20       81.88     15.56 o
 -39   3   9       33.72       83.89     14.71 o
 -37   3   9      464.65      614.25     37.13 o
 -35   3   9      125.90       92.21     19.18 o
 -33   3   9      173.40      185.98     28.00 o
 -31   3   9        0.22       10.10      9.89 o
 -29   3   9      599.46      572.91     81.73 o
 -27   3   9      970.40     1078.42     51.53 o
 -25   3   9     1262.21     1249.71    104.57 o
 -23   3   9      507.92      513.71     21.66 o
 -21   3   9       26.00       20.99     30.08 o
 -19   3   9     1870.06     1608.34     85.08 o
 -17   3   9     3483.22     3698.13     67.73 o
 -15   3   9       33.94       43.80     17.79 o
 -13   3   9      257.23      233.02     12.71 o
 -11   3   9        0.00       13.87      8.47 o
  -9   3   9       92.02      125.71     11.86 o
  -7   3   9      296.78      238.95     12.02 o
  -5   3   9       24.60       26.11      5.39 o
  -3   3   9      432.91      307.66     12.63 o
  -1   3   9      183.29      171.63      9.47 o
   1   3   9       54.96       27.81      8.47 o
   3   3   9      254.91      192.58     10.78 o
   5   3   9      601.76      550.00     20.80 o
   7   3   9     5779.83     5842.43    144.28 o
   9   3   9        0.00       15.33      7.63 o
  11   3   9      117.55      116.55      8.40 o
  13   3   9      357.64      401.56     12.25 o
  15   3   9     1549.56     1648.77     42.83 o
  17   3   9        4.96        6.09      9.17 o
  19   3   9      141.17      167.31     14.33 o
  21   3   9       73.11       59.93      7.70 o
  23   3   9       42.59       31.43      6.86 o
  25   3   9        1.41       -3.85      4.62 o
  27   3   9       19.17      -28.42     22.18 o
  29   3   9      132.89       79.34     29.19 o
  31   3   9       20.34       23.88     10.86 o
  33   3   9      314.91      313.52     20.64 o
 -38   4   9       30.33       57.85     16.02 o
 -36   4   9       79.96       58.70     15.33 o
 -34   4   9        0.03       30.81     13.25 o
 -32   4   9      501.49      468.66     30.04 o
 -30   4   9      297.74      298.96     20.18 o
 -28   4   9      393.31      442.62     23.34 o
 -26   4   9       12.17       16.18     13.87 o
 -24   4   9      552.77      674.87     28.81 o
 -22   4   9       83.80       18.49     13.17 o
 -20   4   9      113.46      113.00     15.33 o
 -18   4   9     1082.74     1072.58     34.51 o
 -16   4   9      437.14      473.51     24.19 o
 -14   4   9     1122.80     1022.28     37.28 o
 -12   4   9       34.65       -0.77     10.86 o
 -10   4   9      194.70      184.95     17.33 o
  -8   4   9        0.00      -11.48     11.48 o
  -6   4   9      509.58      576.35     22.65 o
  -4   4   9      579.70      622.57     23.57 o
  -2   4   9       73.22       44.76     10.78 o
   0   4   9      739.06      785.79     29.58 o
   2   4   9      805.41      788.88     28.04 o
   4   4   9     3780.15     3758.89     98.68 o
   6   4   9      795.08      867.14     39.21 o
   8   4   9      283.32      273.61     14.71 o
  10   4   9     1121.97     1246.36     39.21 o
  12   4   9        3.28       -3.85     15.41 o
  14   4   9      728.07      683.57     37.75 o
  16   4   9       87.80       83.35     13.71 o
  18   4   9      105.53      134.57     15.48 o
  20   4   9      232.88      201.13     17.33 o
  22   4   9      139.34      183.41     15.02 o
  24   4   9      130.45       42.52     10.86 o
  26   4   9       19.89       26.11      6.78 o
  30   4   9       12.67       46.22     25.27 o
 -35   5   9      145.74      248.50     22.72 o
 -33   5   9       38.28       85.43     23.11 o
 -31   5   9        0.08      -10.01     13.87 o
 -29   5   9      677.46      661.93     35.74 o
 -27   5   9      241.82      188.73     19.03 o
 -25   5   9        0.09        7.70     10.78 o
 -23   5   9        7.73        6.93     12.32 o
 -21   5   9       25.21       25.50     14.02 o
 -19   5   9       47.06       48.53     17.02 o
 -17   5   9      779.33      833.17     33.66 o
 -15   5   9     1269.70     1387.33     47.53 o
 -13   5   9      170.92      256.44     22.18 o
 -11   5   9      171.51      151.14     16.41 o
  -9   5   9      155.54      153.91     13.79 o
  -7   5   9        0.76       15.33     10.63 o
  -5   5   9       20.72       -0.77      9.40 o
  -3   5   9       65.19       42.52     11.55 o
  -1   5   9      157.02      158.07     13.25 o
   1   5   9       43.49       80.88     12.48 o
   3   5   9       40.68       27.81      9.94 o
   5   5   9      349.60      372.06     18.18 o
   7   5   9       10.18       26.96     11.55 o
   9   5   9      649.30      660.54     25.65 o
  11   5   9       11.96        1.54     17.02 o
  13   5   9      835.01      798.27     45.45 o
  15   5   9        0.22        0.77     14.79 o
  17   5   9      647.76      611.55     38.44 o
  19   5   9      873.44      898.49     44.91 o
  21   5   9       19.34       20.72     10.86 o
  23   5   9        1.44       -8.47      7.78 o
  25   5   9       11.67       21.49      9.24 o
  27   5   9       20.97       50.07     11.40 o
 -30   6   9       73.12       85.43     19.49 o
 -28   6   9       71.35       86.43     20.64 o
 -26   6   9       11.16       10.71     16.18 o
 -24   6   9        1.06       19.26     15.33 o
 -22   6   9      311.42      312.59     24.50 o
 -20   6   9        3.15      -12.25     11.48 o
 -18   6   9      260.85      234.71     20.41 o
 -16   6   9       12.34       16.87     12.32 o
 -14   6   9      518.18      571.03     27.89 o
 -12   6   9      243.50      209.91     25.73 o
 -10   6   9      286.84      362.51     23.26 o
  -8   6   9      428.05      533.21     26.88 o
  -6   6   9      160.65      198.82     18.80 o
  -4   6   9        3.21       16.18     12.32 o
  -2   6   9      710.13      804.59     31.51 o
   0   6   9       11.39       21.49     10.78 o
   2   6   9     1735.71     1754.08     55.77 o
   4   6   9        0.02      -15.14     10.09 o
   6   6   9        1.97       23.03     15.48 o
   8   6   9       19.79       27.81     20.18 o
  10   6   9      114.91      126.33     19.95 o
  12   6   9       93.11      183.41     25.57 o
  14   6   9       84.06        4.54     17.56 o
  16   6   9       60.48       93.28     15.56 o
  18   6   9      397.50      318.45     30.74 o
  20   6   9       60.44       50.07     19.26 o
  22   6   9        0.52       79.88     18.33 o
 -23   7   9        4.87       51.69     16.33 o
 -21   7   9       90.06      137.19     20.18 o
 -19   7   9        5.27        9.32     15.41 o
 -17   7   9        0.31        5.47     17.72 o
 -15   7   9      412.11      535.83     29.58 o
 -13   7   9      534.68      537.06     28.27 o
 -11   7   9      214.57      173.09     19.72 o
  -9   7   9        4.41      -14.64     13.79 o
  -7   7   9      176.53      195.66     19.41 o
  -5   7   9        1.18      -19.76     13.17 o
  -3   7   9       57.10       54.08     13.87 o
  -1   7   9       11.69       37.59     12.25 o
   1   7   9      135.70      125.71     16.79 o
   3   7   9      164.71      132.03     28.04 o
   5   7   9      107.10      124.48     22.26 o
   7   7   9       13.63       13.02     16.79 o
   9   7   9       15.15       12.25     17.64 o
  11   7   9      137.42      159.45     25.96 o
  13   7   9       67.66       18.49     17.64 o
  15   7   9      396.03      407.11     36.97 o
 -10   8   9       49.55       37.59     14.64 o
  -8   8   9      155.87      161.61     19.03 o
  -6   8   9      137.16      147.13     20.18 o
  -4   8   9      184.66      150.52     21.11 o
  -2   8   9       30.98       78.42     23.11 o
   0   8   9      429.14      436.77     38.28 o
   2   8   9        0.14      105.46     24.50 o
 -42   0  10       64.79      165.85     29.27 o
 -40   0  10       12.54       10.71     16.18 o
 -38   0  10       33.15       61.70     17.87 o
 -36   0  10      187.05      209.06     26.50 o
 -34   0  10       13.04      -33.62     22.42 o
 -32   0  10       68.09       83.89     19.33 o
 -30   0  10      456.13      449.63     37.67 o
 -28   0  10       38.41       14.64     25.50 o
 -26   0  10     1647.07     1669.11     77.11 o
 -24   0  10      500.10      419.51     35.28 o
 -22   0  10     3320.81     3371.27    125.71 o
 -20   0  10     5034.31     5091.76    122.79 o
 -18   0  10     5585.55     5598.93    137.04 o
 -16   0  10      147.06      117.78     10.86 o
 -14   0  10     5670.00     5561.65    136.58 o
 -12   0  10      667.67      479.52     20.64 o
 -10   0  10       99.33       54.54     10.63 o
  -8   0  10      206.05      260.06     17.02 o
  -6   0  10       68.17       72.56     11.32 o
  -4   0  10       12.86       17.79     10.09 o
  -2   0  10        2.75        9.32      6.93 o
   0   0  10     1426.29     1275.94     37.67 o
   2   0  10     3259.00     3288.00     66.86 o
   4   0  10      440.59      387.24     14.17 o
   6   0  10     4139.15     4496.38     89.36 o
   8   0  10     4108.73     4142.58     71.48 o
  10   0  10    15782.42    16513.08    271.07 o
  12   0  10     1280.22     1260.08     25.65 o
  14   0  10     2230.66     2260.40     42.21 o
  16   0  10      211.54      225.47     18.33 o
  18   0  10        4.04       -2.31     13.17 o
  20   0  10      224.67      266.30     19.03 o
  22   0  10      547.66      577.73     26.65 o
  24   0  10       34.40       -8.47     15.33 o
  26   0  10        6.52       14.64     19.33 o
  28   0  10       36.25       53.31     13.79 o
  30   0  10        0.41       -3.08     12.25 o
  32   0  10        6.23        3.85     14.64 o
  34   0  10       90.41       33.97     15.56 o
 -43   1  10       63.96       68.18     16.57 o
 -41   1  10      297.75      363.98     97.41 o
 -39   1  10      552.25      681.12    127.45 o
 -37   1  10      138.48      166.10     36.67 o
 -35   1  10      364.04      414.57     79.53 o
 -33   1  10       18.46       21.11     12.54 o
 -31   1  10        3.15       50.07     16.87 o
 -29   1  10       44.83       57.21      6.88 o
 -27   1  10       22.00       14.34      5.75 o
 -25   1  10      118.05       98.97     28.58 o
 -23   1  10     3220.51     3245.02    161.38 o
 -21   1  10     4379.18     4288.92     89.43 o
 -19   1  10     3253.92     3399.91     72.42 o
 -17   1  10       30.13       31.32     27.11 o
 -15   1  10      283.12      236.16     36.51 o
 -13   1  10      455.04      382.89     19.84 o
 -11   1  10      694.75      692.31     20.26 o
  -9   1  10       51.30       29.78      7.88 o
  -7   1  10       22.71       -7.98      9.59 o
  -5   1  10      123.89       95.16     38.75 o
  -3   1  10      485.06      468.75     13.33 o
  -1   1  10        0.02      -10.01      6.86 o
   1   1  10      473.06      502.14     12.26 o
   3   1  10     1744.38     1732.88     55.00 o
   5   1  10       21.28       18.75     10.40 o
   7   1  10       96.28      105.90     23.96 o
   9   1  10     1069.68     1094.54     20.18 o
  11   1  10     2090.81     2029.08     34.97 o
  13   1  10     2458.35     2624.75     38.84 o
  15   1  10     1317.79     1398.13     79.77 o
  17   1  10      120.01      110.08      5.24 o
  19   1  10       21.54       15.33     12.40 o
  21   1  10      116.13      186.49     17.41 o
  23   1  10      173.69      153.91     18.56 o
  25   1  10      245.29      273.61     21.11 o
  27   1  10      115.58      161.61     16.95 o
  29   1  10       19.40        0.77     10.86 o
  33   1  10       75.14      141.74     23.80 o
 -42   2  10       12.15       10.80     13.10 o
 -40   2  10        0.37      -15.76     10.51 o
 -38   2  10       40.52       11.17     13.87 o
 -36   2  10      222.46      212.85     18.06 o
 -34   2  10        3.01       41.82     10.57 o
 -32   2  10        1.39       -2.81     31.12 o
 -30   2  10      467.31      505.54     34.59 o
 -28   2  10      531.46      571.44     22.84 o
 -26   2  10      575.24      627.34     23.36 o
 -24   2  10       98.60      114.40     19.99 o
 -22   2  10     1748.58     1674.58     42.94 o
 -18   2  10       76.55       63.89     11.13 o
 -16   2  10     4164.53     4029.25    118.97 o
 -14   2  10        6.91       12.54     16.56 o
 -12   2  10      274.85      223.83     36.86 o
 -10   2  10      223.71      169.85      9.16 o
  -8   2  10     1242.44     1217.89     44.99 o
  -6   2  10      657.81      639.83     17.15 o
  -4   2  10       61.51       51.69      5.62 o
  -2   2  10      143.41      148.62      9.22 o
   0   2  10      345.21      314.91     11.60 o
   2   2  10     1534.22     1511.97     43.14 o
   4   2  10       50.63       65.71      9.47 o
   6   2  10     1813.36     1786.74     49.30 o
   8   2  10      130.74      102.61      9.01 o
  10   2  10      165.99      154.60      6.24 o
  12   2  10      506.50      551.31     13.02 o
  14   2  10      647.18      608.78     23.26 o
  16   2  10     1157.22     1186.36     30.58 o
  18   2  10      591.61      533.21     16.64 o
  20   2  10       69.63       70.71      6.09 o
  22   2  10       25.34      -16.18     15.41 o
  24   2  10        6.48       10.71     13.10 o
  26   2  10       23.85        9.32     13.25 o
  28   2  10        0.05       13.87     16.10 o
  30   2  10       24.24       40.06     13.71 o
  32   2  10       64.45      173.09     16.79 o
 -39   3  10        0.47       13.02     14.64 o
 -37   3  10      339.60      422.98     30.81 o
 -35   3  10       17.62       40.73     37.71 o
 -33   3  10        0.04       -3.12     41.94 o
 -31   3  10        5.27        9.12     58.43 o
 -29   3  10        2.64       -8.46     34.01 o
 -27   3  10     1181.36     1319.14     37.66 o
 -25   3  10     1550.63     1591.65     81.34 o
 -23   3  10      486.89      442.94     45.53 o
 -21   3  10      573.52      480.73     20.96 o
 -19   3  10      587.05      579.80     22.00 o
 -17   3  10     2484.07     2729.28     63.26 o
 -15   3  10       51.97       61.53     25.73 o
 -13   3  10      563.91      506.63     17.49 o
 -11   3  10        0.01       -6.93      4.70 o
  -9   3  10      796.39      747.36     21.26 o
  -7   3  10       47.38       -6.93      8.47 o
  -5   3  10        5.32       -6.09      5.32 o
  -3   3  10       77.11       78.42      6.86 o
  -1   3  10     1500.16     1588.46     44.22 o
   1   3  10        1.96       -5.47     10.09 o
   3   3  10      661.10      774.93     24.73 o
   5   3  10      152.94      143.74     12.02 o
   7   3  10      239.81      244.19     13.02 o
   9   3  10     1914.83     1954.74     54.00 o
  11   3  10     1895.24     2189.69     85.74 o
  13   3  10      588.16      546.15     27.27 o
  15   3  10      786.61      891.87     39.75 o
  17   3  10     2090.26     2158.64     79.96 o
  19   3  10       13.62       37.59      8.55 o
  21   3  10      137.04      100.37      9.47 o
  23   3  10        3.94        7.70      4.62 o
  25   3  10        5.29       51.69     25.57 o
  27   3  10        1.76        6.09     13.87 o
  29   3  10        3.68      -16.18     10.78 o
  31   3  10       91.44      120.17     17.64 o
 -36   4  10       21.11       29.89     13.94 o
 -34   4  10      100.22       58.70     14.48 o
 -32   4  10       39.50      107.15     15.48 o
 -30   4  10       40.75       26.11     12.17 o
 -28   4  10      883.07     1022.28     40.83 o
 -26   4  10        7.65       50.84     13.10 o
 -24   4  10        2.49      -16.18     10.78 o
 -22   4  10        6.32        3.08     11.55 o
 -20   4  10      717.86      829.93     35.20 o
 -18   4  10        5.94       16.87     11.63 o
 -16   4  10       50.85       66.09     15.33 o
 -14   4  10      310.66      366.75     21.26 o
 -12   4  10      274.77      260.06     20.57 o
 -10   4  10     1138.13     1009.88     35.28 o
  -8   4  10       13.60        7.70     10.01 o
  -6   4  10       89.21       86.43     11.32 o
  -4   4  10      183.75      247.66     25.34 o
  -2   4  10       78.98       96.52     11.48 o
   0   4  10     3724.54     3707.97     94.67 o
   2   4  10        6.74        0.77     10.86 o
   4   4  10     1638.15     1853.06     54.92 o
   6   4  10     1438.72     1405.97     43.68 o
   8   4  10      147.22      148.44     10.78 o
  10   4  10     1150.97     1100.00     51.53 o
  14   4  10      179.95      145.13     14.71 o
  16   4  10      398.35      364.59     24.34 o
  18   4  10        4.37       31.43      9.32 o
  20   4  10      550.72      500.39     28.58 o
  22   4  10       58.36       46.22     10.17 o
  24   4  10        4.87        3.85     16.18 o
  26   4  10        0.22      -23.03     15.48 o
  28   4  10       74.83      137.19     29.27 o
 -33   5  10      416.06      475.90     29.04 o
 -31   5  10        2.47      -18.60     12.40 o
 -29   5  10      281.55      213.92     22.72 o
 -27   5  10      133.28       13.02     13.02 o
 -25   5  10      714.47      776.47     54.15 o
 -23   5  10       90.52       34.59     13.71 o
 -21   5  10       28.29       24.65     11.55 o
 -19   5  10        7.52       -9.32     11.55 o
 -17   5  10        0.50       18.49     17.64 o
 -15   5  10     1588.57     1494.71     51.53 o
 -13   5  10      164.98      190.27     16.87 o
 -11   5  10      583.99      595.14     29.81 o
  -9   5  10       24.66       33.97     13.25 o
  -7   5  10      395.17      426.37     24.03 o
  -5   5  10       33.65       66.09     10.86 o
  -3   5  10      709.01      698.13     29.35 o
  -1   5  10        0.29       -6.93     10.09 o
   1   5  10      114.89      100.37     13.33 o
   3   5  10       47.90       44.76     10.01 o
   5   5  10      383.32      474.67     27.81 o
   7   5  10      248.52      274.54     26.65 o
   9   5  10      103.01      151.14     17.72 o
  11   5  10      211.97      317.52     24.73 o
  13   5  10      624.15      717.31     40.13 o
  15   5  10      127.03       67.02     13.17 o
  17   5  10        9.59       13.02     11.63 o
  19   5  10       98.80       67.94     12.32 o
  21   5  10      104.37      107.77     13.87 o
  23   5  10      295.07      365.67     29.73 o
 -28   6  10        5.65      -16.18     11.63 o
 -26   6  10        0.02       10.71     13.10 o
 -24   6  10        0.31        3.08     14.56 o
 -22   6  10      149.63      125.71     16.18 o
 -20   6  10      334.58      218.85     20.49 o
 -18   6  10      280.43      237.26     19.64 o
 -16   6  10       58.06       84.89     16.33 o
 -14   6  10       43.96       68.40     12.86 o
 -12   6  10      278.23      325.46     23.03 o
 -10   6  10      414.00      376.37     24.80 o
  -8   6  10       20.48      -10.01     19.33 o
  -6   6  10      133.62      127.56     16.33 o
  -4   6  10       14.05       30.81     11.71 o
  -2   6  10     1056.84      990.62     36.67 o
   0   6  10       61.24       75.49     14.48 o
   2   6  10     1050.09     1299.82     66.02 o
   4   6  10      360.47      327.46     28.12 o
   6   6  10      126.55      192.58     25.42 o
   8   6  10      106.14       89.59     21.57 o
  10   6  10      104.00       73.10     17.56 o
  12   6  10      217.35      223.78     21.57 o
  14   6  10       50.24       68.40     20.18 o
  16   6  10      394.35      475.90     37.51 o
  18   6  10       91.83       30.81     13.87 o
  20   6  10        9.78      -16.18     11.63 o
 -19   7  10       42.20       64.78     16.95 o
 -17   7  10       80.35      127.56     16.33 o
 -15   7  10        0.47      -11.48     21.41 o
 -13   7  10      323.56      255.59     21.26 o
 -11   7  10      142.51      148.44     16.87 o
  -7   7  10       35.69        1.54     10.86 o
  -5   7  10        1.66       23.88     12.17 o
  -3   7  10        9.65       10.71     20.03 o
  -1   7  10       75.87       59.93     19.33 o
   1   7  10       68.33      114.78     23.80 o
   3   7  10        4.44       20.72     17.72 o
   5   7  10       12.39      -29.93     19.95 o
   7   7  10       32.47        1.54     13.94 o
   9   7  10       98.84      142.43     26.50 o
  11   7  10      100.01      133.34     23.73 o
 -39   1  11      389.21      439.81     35.78 o
 -37   1  11       34.14       48.84     35.51 o
 -35   1  11      337.86      396.01     54.73 o
 -33   1  11       44.75       52.97     11.96 o
 -31   1  11       69.80       91.42     14.16 o
 -29   1  11       26.74       11.48     15.41 o
 -27   1  11       19.30       16.32     34.36 o
 -25   1  11      288.28      327.48     46.14 o
 -23   1  11      195.05      251.77     14.95 o
 -21   1  11        8.22        4.35      8.56 o
 -19   1  11      710.28      651.64     22.49 o
 -17   1  11       57.60        6.93      7.78 o
 -15   1  11      111.05       68.38     14.14 o
 -13   1  11        4.89       -1.92      8.19 o
 -11   1  11        9.04       -6.51     17.29 o
  -9   1  11      242.97      206.32     19.64 o
  -7   1  11       30.47       26.64     12.02 o
  -5   1  11      950.76      852.57     99.56 o
  -3   1  11      160.50      140.94      7.99 o
  -1   1  11      252.91      249.06     13.75 o
   1   1  11       47.09       32.13      6.73 o
   3   1  11     1507.42     1473.49     26.48 o
   5   1  11     3502.55     3558.88     58.95 o
   7   1  11      449.50      410.50     14.64 o
   9   1  11      631.47      715.85     17.79 o
  11   1  11     1745.73     1913.30     43.68 o
  13   1  11     1313.47     1420.61     35.59 o
  15   1  11      578.78      587.05     18.80 o
  17   1  11      119.89       86.43     15.48 o
  19   1  11       37.17       32.97     12.40 o
  21   1  11      111.00      163.00     17.72 o
  23   1  11        0.17       21.49     13.87 o
  25   1  11       78.63      100.37     18.33 o
  27   1  11       48.10       31.43     11.48 o
  29   1  11      127.54      126.33     16.87 o
  31   1  11        5.70      -20.80     13.87 o
 -38   2  11        1.06        9.96     30.04 o
 -36   2  11       81.33      132.42     39.48 o
 -34   2  11       97.53      162.72     49.15 o
 -32   2  11      169.46      146.00     45.22 o
 -30   2  11      255.67      294.81     20.18 o
 -28   2  11        0.21       -5.49      7.02 o
 -26   2  11        0.18       37.47     18.95 o
 -24   2  11        0.62       -7.83     10.22 o
 -22   2  11       29.04       24.88     11.08 o
 -20   2  11      326.11      258.32     16.66 o
 -18   2  11        0.02        7.59     11.01 o
 -16   2  11       22.47      -15.16     10.11 o
 -14   2  11     1411.79     1289.80     49.53 o
 -12   2  11       34.92       26.12      4.58 o
 -10   2  11       51.73       15.02     16.14 o
  -8   2  11      714.91      664.26     19.14 o
  -6   2  11       62.99       39.84     29.70 o
  -4   2  11      299.00      251.79     29.23 o
  -2   2  11      211.75      198.82     10.17 o
   0   2  11      704.57      795.19     21.88 o
   2   2  11      870.23      901.80     23.34 o
   4   2  11     1114.00     1056.25     25.27 o
   6   2  11     1671.57     1691.83     34.28 o
   8   2  11     3763.64     3941.37     69.71 o
  10   2  11      405.61      393.78     15.41 o
  12   2  11     2000.21     1967.07     46.76 o
  14   2  11       61.08       86.97      9.32 o
  16   2  11      101.77      104.92      7.93 o
  18   2  11       76.80       70.25      6.09 o
  20   2  11      190.11      121.40     17.10 o
  22   2  11       14.51       77.88     18.64 o
  24   2  11        4.56       12.25     13.79 o
  26   2  11       83.10       43.98     16.95 o
  30   2  11       59.73       57.85     18.56 o
 -37   3  11      367.55      413.89     27.11 o
 -35   3  11       67.68       57.30     36.51 o
 -33   3  11        3.31      -16.28     10.85 o
 -31   3  11        2.47        1.60     12.24 o
 -29   3  11       51.20       95.00     28.19 o
 -27   3  11        0.64      -24.45     19.26 o
 -25   3  11       10.27        3.94     27.27 o
 -23   3  11      171.95      183.15     14.07 o
 -21   3  11       81.72       66.70     32.04 o
 -19   3  11        0.36       12.56     12.75 o
 -17   3  11     1582.15     1566.07     98.18 o
 -15   3  11      440.95      470.60     19.82 o
 -13   3  11      236.01      223.78     21.57 o
 -11   3  11      286.01      146.44     14.10 o
  -9   3  11      184.21      213.15     10.55 o
  -7   3  11      138.54       67.94      6.86 o
  -5   3  11        0.54       -6.09      6.86 o
  -3   3  11     1303.85     1358.52     44.99 o
  -1   3  11       47.58       45.45     10.86 o
   1   3  11       66.27       66.09     19.41 o
   3   3  11      791.01      818.84     28.58 o
   5   3  11      168.56      179.71     12.63 o
   7   3  11      846.30      735.26     36.13 o
   9   3  11      341.49      344.79     24.73 o
  11   3  11      874.93      870.45     42.60 o
  13   3  11       15.82        1.54     11.63 o
  15   3  11       23.73       11.48      8.47 o
  17   3  11     1297.27     1408.05     47.91 o
  19   3  11       42.35       14.64      6.16 o
  21   3  11        0.85       -2.31      4.70 o
  23   3  11       14.29       27.81     11.71 o
  25   3  11       20.94       -0.77     12.48 o
  27   3  11      150.25      210.68     21.72 o
 -32   4  11       48.70       57.85     15.64 o
 -30   4  11       13.70       -3.08     12.25 o
 -28   4  11       51.68       24.65     12.40 o
 -26   4  11      111.06       58.70     14.48 o
 -24   4  11       59.63       29.27     12.32 o
 -22   4  11      164.63      156.68     18.10 o
 -20   4  11      284.94      359.35     22.11 o
 -18   4  11      262.23      205.13     16.72 o
 -16   4  11        1.09       -5.47     10.86 o
 -14   4  11     1477.30     1518.44     51.92 o
 -12   4  11       72.65       91.67     14.87 o
 -10   4  11      154.22      139.12     14.40 o
  -8   4  11      466.97      447.24     23.49 o
  -6   4  11       14.04        7.70     10.01 o
  -4   4  11      344.26      315.52     18.72 o
  -2   4  11      138.61      108.31     14.48 o
   0   4  11     1003.42      985.38     34.82 o
   2   4  11      394.72      437.92     22.11 o
   4   4  11      210.62      147.75     16.87 o
   6   4  11        1.35       11.48     17.64 o
   8   4  11       40.06       30.81     16.02 o
  10   4  11      307.38      300.88     22.18 o
  12   4  11       42.48       53.31     14.56 o
  14   4  11      828.40      788.88     37.44 o
  16   4  11      758.11      921.91     52.23 o
  18   4  11      261.05      275.46     21.18 o
  20   4  11      145.21      170.86     14.48 o
  22   4  11        0.58        0.77      7.01 o
  24   4  11       10.58       22.26     26.19 o
 -31   5  11       73.98       91.13     23.34 o
 -29   5  11        5.95       10.01     15.48 o
 -27   5  11      148.00      159.45     18.95 o
 -25   5  11      126.75      137.19     19.49 o
 -23   5  11        0.03        6.93     16.25 o
 -21   5  11       25.05       24.65     14.64 o
 -19   5  11      136.36       88.51     14.64 o
 -17   5  11       44.83       70.25     14.40 o
 -15   5  11       54.24       13.02     11.63 o
 -13   5  11       99.40      133.96     19.26 o
  -9   5  11      127.70      120.78     12.79 o
  -7   5  11        5.99        0.77     12.48 o
  -5   5  11      141.54      118.40     16.33 o
  -3   5  11       14.54       18.49     13.17 o
  -1   5  11      325.25      333.54     21.26 o
   1   5  11      839.96      778.01     43.37 o
   3   5  11        3.37       39.36     17.02 o
   5   5  11      220.23      213.92     22.72 o
   7   5  11       56.52       73.10     18.49 o
   9   5  11      109.63       81.88     16.10 o
  11   5  11      282.30      359.35     28.42 o
  13   5  11      208.58      175.25     19.10 o
  15   5  11       41.31       15.33     16.10 o
  17   5  11        4.09       53.31     16.18 o
  19   5  11      326.15      270.84     24.65 o
  21   5  11        7.57       40.75     11.71 o
 -22   6  11        2.66       22.26     25.42 o
 -20   6  11       14.46       34.59     14.71 o
 -18   6  11      138.85      191.81     21.49 o
 -16   6  11       54.66       64.78     13.87 o
 -14   6  11       23.17        9.32     16.25 o
 -12   6  11       85.06       74.03     15.25 o
 -10   6  11      359.97      312.59     21.57 o
  -8   6  11      226.88      269.99     20.95 o
  -6   6  11       69.35       50.84     13.10 o
  -4   6  11      222.16      196.43     21.03 o
  -2   6  11      113.51      145.13     22.03 o
   0   6  11       48.99        8.47     14.71 o
   2   6  11      129.75      100.91     20.64 o
   4   6  11        4.92      -10.71     16.18 o
   6   6  11        0.12       54.08     16.33 o
   8   6  11       13.46      -26.69     17.79 o
  10   6  11       58.01       17.79     14.79 o
  12   6  11       16.10       19.95     14.64 o
  14   6  11       80.94       61.70     19.18 o
 -13   7  11       56.57       80.88     13.94 o
 -11   7  11      154.83      147.75     17.56 o
  -9   7  11       26.86       78.42     13.79 o
  -7   7  11      230.73      223.78     29.04 o
  -5   7  11       70.66       46.99     27.04 o
  -3   7  11      195.28      137.81     26.73 o
  -1   7  11      174.92      197.97     31.27 o
   1   7  11      137.42      123.25     21.57 o
   3   7  11      206.00      226.32     32.58 o
 -38   0  12     1028.05      926.99     65.94 o
 -36   0  12       30.65       28.42     14.48 o
 -34   0  12      413.50      441.39     40.83 o
 -32   0  12       93.83       63.01     17.64 o
 -30   0  12      594.93      588.44     41.75 o
 -28   0  12      106.57       71.64     18.33 o
 -26   0  12       16.40       63.01     25.57 o
 -24   0  12      210.48      197.20     21.80 o
 -22   0  12      410.91      583.05     42.91 o
 -20   0  12       63.04       42.52     17.72 o
 -18   0  12        5.89       18.49     10.71 o
 -16   0  12      646.54      546.15     23.34 o
 -14   0  12      282.93      292.33     18.03 o
 -12   0  12     1046.20      873.69     32.82 o
 -10   0  12     1433.09     1283.88     41.75 o
  -8   0  12     2581.66     2292.14     66.40 o
  -6   0  12      427.81      362.51     17.95 o
  -4   0  12        1.67        4.54     13.02 o
  -2   0  12       48.27       53.31     10.94 o
   0   0  12      142.15      195.66     20.18 o
   2   0  12      312.54      299.96     16.33 o
   4   0  12      867.58      913.51     30.20 o
   6   0  12     2373.48     2337.59     67.09 o
   8   0  12        1.88       -8.47      6.93 o
  10   0  12       19.20        3.85      5.39 o
  12   0  12       74.65       76.41      6.78 o
  16   0  12       46.60       14.64     13.17 o
  18   0  12      113.13      133.34     17.95 o
  20   0  12      143.12      188.73     24.42 o
  22   0  12      214.43      292.33     30.35 o
  24   0  12      289.62      391.63     38.44 o
  26   0  12      355.39      447.24     37.59 o
  28   0  12       81.19      146.44     22.80 o
 -37   1  12       30.93       23.41     15.44 o
 -35   1  12      288.73      364.77     34.93 o
 -33   1  12        7.95       -6.54     17.68 o
 -31   1  12       15.37       45.78     14.13 o
 -29   1  12      620.48      635.94     30.61 o
 -27   1  12      636.75      681.33     74.84 o
 -25   1  12     1131.47     1142.76     39.44 o
 -23   1  12       48.53       34.97      9.07 o
 -21   1  12       98.85       93.03     12.44 o
 -19   1  12      235.98      236.00     13.51 o
 -17   1  12       39.77       19.98      7.01 o
 -15   1  12       73.30       98.75     12.17 o
 -13   1  12      240.05      185.81     32.55 o
 -11   1  12       84.82      107.11     20.45 o
  -9   1  12      479.64      413.39     16.22 o
  -7   1  12     2690.95     2398.97     56.73 o
  -5   1  12      946.76      812.87     24.27 o
  -3   1  12      188.08      192.12     17.45 o
  -1   1  12        0.00      -13.89      9.26 o
   1   1  12      150.42      160.75     13.67 o
   3   1  12        5.85        7.78      4.20 o
   5   1  12      626.95      671.56     54.81 o
   7   1  12     1219.31     1211.31     30.89 o
   9   1  12     1123.08     1174.88     32.35 o
  11   1  12      750.22      764.15     24.57 o
  13   1  12      439.82      489.30     17.18 o
  15   1  12       44.39       41.44      4.62 o
  17   1  12       50.68       42.52     11.55 o
  19   1  12        8.31       15.33     10.63 o
  21   1  12        0.17       16.18     15.41 o
  23   1  12        0.90       19.95     15.41 o
  25   1  12      132.06      205.90     21.49 o
  27   1  12      321.14      376.37     26.88 o
 -36   2  12      662.44      920.93     37.19 o
 -34   2  12       58.29       73.91     26.73 o
 -32   2  12       79.03      112.20     14.26 o
 -30   2  12       83.93       76.79     15.87 o
 -28   2  12      465.22      487.71     25.29 o
 -26   2  12      625.87      646.86     21.04 o
 -24   2  12      342.07      229.10     12.41 o
 -22   2  12      272.28      244.06     14.06 o
 -20   2  12      150.15      151.90     29.31 o
 -18   2  12        7.19       37.30      8.88 o
 -16   2  12      303.94      241.62     46.18 o
 -14   2  12      118.83      119.55     15.18 o
 -12   2  12      923.77      827.15     34.82 o
 -10   2  12      151.34      116.18     10.13 o
  -8   2  12      173.98      165.69     31.35 o
  -6   2  12      124.17      100.97     13.10 o
  -4   2  12      337.71      347.41     19.41 o
  -2   2  12     1044.11     1041.51     22.27 o
   0   2  12      371.07      341.71     12.32 o
   2   2  12        0.80       10.01      6.16 o
   4   2  12      106.74      100.91      8.40 o
   6   2  12        0.19      -10.40      6.93 o
   8   2  12       41.39       45.45     10.09 o
  10   2  12       22.59       27.81      6.16 o
  12   2  12       81.69      101.53      8.40 o
  14   2  12      116.70      125.71      9.32 o
  16   2  12      278.34      281.01     12.09 o
  18   2  12       25.73        1.54     11.63 o
  20   2  12       34.55       23.88     17.64 o
  22   2  12      336.07      312.59     22.57 o
  24   2  12       92.95      159.45     20.34 o
  26   2  12       98.78      104.92     15.95 o
 -35   3  12      778.48      877.12     37.80 o
 -33   3  12       45.58       45.99     11.17 o
 -31   3  12      502.98      640.07    134.53 o
 -29   3  12        0.00       23.42     28.12 o
 -27   3  12      114.22      177.18     57.77 o
 -25   3  12        4.21       21.48     12.18 o
 -23   3  12      100.61      118.46     66.32 o
 -21   3  12      152.27      179.13     65.86 o
 -19   3  12      314.67      268.38     15.29 o
 -17   3  12       84.93       44.81     16.99 o
 -15   3  12        8.49       20.72     15.41 o
 -13   3  12       33.70       21.49     10.01 o
 -11   3  12       51.43       88.51     16.18 o
  -9   3  12      244.65      278.24     16.64 o
  -7   3  12        3.58       -6.93     10.09 o
  -5   3  12      476.98      473.51     21.72 o
  -3   3  12      328.70      274.54     23.88 o
  -1   3  12      165.24      129.49     13.87 o
   1   3  12       48.39       30.81      9.86 o
   3   3  12     1332.22     1377.01     61.78 o
   5   3  12      260.65      181.95     15.71 o
   7   3  12       68.88       26.96     12.40 o
   9   3  12      473.69      489.30     29.50 o
  11   3  12      148.30      149.13     12.86 o
  13   3  12       47.43       40.06      7.01 o
  15   3  12       17.73        4.54      7.70 o
  17   3  12       62.98       45.45      7.86 o
  19   3  12      252.11      227.09     20.11 o
  21   3  12      220.06      221.31     19.03 o
  23   3  12      195.82      195.66     17.87 o
 -30   4  12       79.57       83.89     15.25 o
 -28   4  12        0.59      -20.68     13.79 o
 -26   4  12      287.19      373.14     25.73 o
 -24   4  12      616.32      644.90     31.04 o
 -22   4  12       11.43        9.32     12.40 o
 -20   4  12       57.07       15.33     16.10 o
 -18   4  12      441.93      453.17     27.19 o
 -16   4  12       64.51       76.41     13.10 o
 -14   4  12       31.04       13.02     12.25 o
 -12   4  12        0.04       23.88     13.02 o
 -10   4  12       47.55       84.89     13.79 o
  -8   4  12      203.37      178.94     15.56 o
  -6   4  12      264.53      224.62     15.79 o
  -4   4  12       36.01       10.01     10.01 o
  -2   4  12       87.07       83.35     11.63 o
   0   4  12      200.03      162.30     22.65 o
   2   4  12       77.90       93.82     16.64 o
   4   4  12      178.51      164.38     17.10 o
   6   4  12      422.19      424.13     29.73 o
   8   4  12        5.82       41.44     17.49 o
  10   4  12       32.23       36.28     14.02 o
  12   4  12      248.05      186.49     21.26 o
  14   4  12        0.12       26.96      8.32 o
  16   4  12       79.20       17.79     10.78 o
  18   4  12       26.88       46.22     10.17 o
  20   4  12       69.67       75.49     10.09 o
 -27   5  12        0.00       59.93     14.64 o
 -25   5  12        9.87      -17.10     11.40 o
 -23   5  12      277.26      318.45     23.80 o
 -21   5  12       92.26      102.61     16.87 o
 -19   5  12        6.71        3.85     13.87 o
 -17   5  12       81.62       68.40     17.02 o
 -15   5  12        1.10       13.02     12.25 o
 -13   5  12      913.40     1100.00     49.69 o
 -11   5  12        5.56       36.28     23.03 o
  -9   5  12        2.04      -13.87     10.71 o
  -7   5  12       21.77       23.03     11.48 o
  -5   5  12       26.30       19.26     11.48 o
  -3   5  12      468.24      471.05     40.98 o
  -1   5  12      135.53      158.76     21.65 o
   1   5  12       96.83      196.43     25.65 o
   3   5  12       38.27       37.59     15.33 o
   5   5  12      284.19      269.99     25.57 o
   7   5  12      224.98      234.71     22.96 o
  11   5  12       59.58       26.11     17.56 o
  13   5  12       69.32       52.46     16.87 o
  15   5  12       12.25       44.76     17.10 o
 -18   6  12       14.87       44.76     13.71 o
 -16   6  12       77.71       54.54     15.56 o
 -14   6  12       31.59        6.09     13.87 o
 -12   6  12        0.04        0.00      7.70 o
 -10   6  12        0.17       -6.93     10.86 o
  -8   6  12      141.88      174.55     22.72 o
  -4   6  12      114.65       48.53     23.19 o
  -2   6  12      126.91      110.08     22.11 o
   0   6  12        2.29      -12.25     22.34 o
   2   6  12      127.14       76.41     20.88 o
   4   6  12       22.87        2.31     13.17 o
   6   6  12       20.40       24.65     20.64 o
   8   6  12        0.59      -22.26     19.10 o
 -35   1  13        2.71       -5.60     10.22 o
 -33   1  13      321.45      338.85     22.07 o
 -31   1  13      282.17      291.60     71.25 o
 -29   1  13      264.57      223.78     16.44 o
 -27   1  13      185.69      247.57     21.84 o
 -25   1  13       20.87      -10.50     35.67 o
 -23   1  13      231.90      268.64     62.01 o
 -21   1  13      244.70      255.36     52.65 o
 -19   1  13      251.56      224.83     53.11 o
 -17   1  13        7.31        9.15     17.68 o
 -15   1  13       72.42       26.05     21.61 o
 -13   1  13       52.31       35.65      8.40 o
 -11   1  13      248.01      214.54     39.29 o
  -9   1  13       35.70       12.92      7.45 o
  -7   1  13      484.57      523.90     16.33 o
  -5   1  13      726.58      703.31     19.11 o
  -3   1  13        0.26       -6.31      6.95 o
  -1   1  13      228.80      190.66      8.98 o
   1   1  13      253.08      262.18     47.34 o
   3   1  13      439.18      479.02     16.35 o
   5   1  13      347.70      366.15     12.74 o
   7   1  13      181.73      185.72     10.55 o
   9   1  13      198.88      178.94     11.17 o
  11   1  13       69.77       61.70      7.86 o
  13   1  13        8.23       19.95      5.47 o
  15   1  13      257.82      238.95     21.49 o
  17   1  13      339.70      394.94     26.50 o
  19   1  13       22.71       50.84     13.10 o
  21   1  13      342.40      298.03     22.03 o
  23   1  13      249.92      328.46     24.11 o
 -32   2  13      154.83      186.05     16.90 o
 -30   2  13        0.09       32.04     20.03 o
 -28   2  13       92.73      126.99     15.15 o
 -26   2  13       23.95       25.86     11.52 o
 -24   2  13      100.45       52.28     14.29 o
 -22   2  13        0.24        2.74     36.90 o
 -20   2  13      534.64      574.93     19.53 o
 -18   2  13       18.51       11.09     33.35 o
 -16   2  13        1.32        4.43      8.35 o
 -14   2  13      308.18      217.27     12.09 o
 -12   2  13      184.17      210.44     52.88 o
 -10   2  13     1339.45     1243.26     72.41 o
  -8   2  13        3.83        4.45      8.43 o
  -6   2  13       93.62       48.96     30.81 o
  -4   2  13       27.57       29.07      5.89 o
  -2   2  13      720.40      657.69     19.95 o
   0   2  13      257.48      340.63     17.41 o
   2   2  13       17.23        1.54      7.01 o
   4   2  13       89.81       86.43      9.78 o
   6   2  13        5.92       16.18     10.71 o
   8   2  13        2.60        6.93      6.86 o
  10   2  13       71.94       84.89      9.24 o
  12   2  13      113.08      118.40     10.25 o
  14   2  13      104.31      113.00      9.47 o
  16   2  13      363.85      474.67     29.04 o
  18   2  13       47.60       97.06     13.10 o
  20   2  13        8.41       44.76     13.71 o
  22   2  13      321.26      332.47     25.34 o
 -31   3  13       19.86       34.65     10.99 o
 -29   3  13      540.49      553.69     41.83 o
 -27   3  13      108.24      159.81     26.61 o
 -25   3  13       28.20       13.87     10.83 o
 -23   3  13       26.81       16.82     10.73 o
 -21   3  13        0.03      -10.29      8.93 o
 -19   3  13       13.20       -8.67     26.85 o
 -17   3  13       23.12       -5.67     13.90 o
 -15   3  13        4.10       21.49     12.32 o
 -13   3  13       97.84       99.29     13.25 o
 -11   3  13      591.27      500.39     24.80 o
  -9   3  13       78.81       54.08     13.10 o
  -7   3  13       57.76       22.26     13.87 o
  -5   3  13        4.00        6.93      6.86 o
  -3   3  13      628.20      650.60     24.03 o
  -1   3  13        1.68       -1.54      8.55 o
   1   3  13       10.79       40.06      7.01 o
   3   3  13      204.83      230.48     15.18 o
   5   3  13      161.27      152.52     10.94 o
   7   3  13       24.81       10.71     10.01 o
   9   3  13      104.38       79.34     11.40 o
  11   3  13       49.07       37.59      7.86 o
  13   3  13      121.36      123.87     12.32 o
  15   3  13       97.40       85.43      9.24 o
  17   3  13      253.23      224.62     18.33 o
  19   3  13        0.81      -23.34     15.56 o
 -26   4  13        6.99       17.79     13.79 o
 -24   4  13      127.73      137.81     17.56 o
 -22   4  13        2.86      -14.64     13.17 o
 -20   4  13       25.32       42.52     13.79 o
 -18   4  13       20.26       16.18     16.10 o
 -16   4  13       79.04      107.15     17.25 o
 -14   4  13       57.80       13.87     11.55 o
 -12   4  13        6.99        0.77     14.79 o
 -10   4  13      228.00      238.10     18.87 o
  -8   4  13       55.04       74.49     13.87 o
  -6   4  13       20.26      -15.95     10.63 o
  -4   4  13        0.60       32.35     20.88 o
  -2   4  13       93.58      140.43     23.03 o
   0   4  13       44.26      -10.71     11.48 o
   2   4  13       88.63      137.81     18.26 o
   4   4  13      136.64       67.94     16.02 o
   6   4  13       71.39      113.00     19.49 o
   8   4  13      231.14      264.52     24.34 o
  10   4  13      371.41      361.43     27.42 o
  12   4  13        7.53       53.31     13.79 o
  14   4  13       17.57       -5.47      9.32 o
  16   4  13       82.13       59.08     10.63 o
 -21   5  13      125.67      170.16     18.80 o
 -19   5  13      196.20      125.71     16.18 o
 -17   5  13       46.70       97.60     17.56 o
 -15   5  13        6.66      -15.33     12.40 o
 -13   5  13        3.80       -4.54     12.25 o
 -11   5  13       74.11      101.53     17.87 o
  -9   5  13        8.93       56.16     20.80 o
  -7   5  13        0.00        0.00      7.70 o
  -5   5  13       70.01       97.06     20.26 o
  -3   5  13        2.66        9.32     14.71 o
  -1   5  13      335.16      402.64     35.67 o
   1   5  13      467.61      443.78     37.44 o
   3   5  13       61.02       37.59     13.94 o
   5   5  13       16.76       -8.47     22.34 o
   7   5  13       12.98       44.76     17.79 o
   9   5  13        0.52       93.82     19.33 o
 -30   0  14      881.26     1197.83     84.50 o
 -28   0  14       12.86      -29.27     23.11 o
 -26   0  14        4.00        0.00      7.70 o
 -24   0  14      171.03      275.46     32.28 o
 -22   0  14       47.91       54.08     23.26 o
 -20   0  14      116.71       74.03     18.64 o
 -18   0  14      522.59      483.22     34.20 o
 -16   0  14       20.72       46.99     13.71 o
 -14   0  14      361.60      269.99     17.33 o
 -12   0  14      666.34      519.19     26.58 o
 -10   0  14      858.91      842.80     33.82 o
  -8   0  14        6.00       14.64     11.48 o
  -6   0  14      291.06      205.90     15.95 o
  -4   0  14     2007.10     2011.67     62.24 o
  -2   0  14      291.84      298.96     17.25 o
   0   0  14      169.68      183.41     13.56 o
   2   0  14       73.05       91.13     10.63 o
   4   0  14       21.35       14.64      9.32 o
   6   0  14      474.74      569.72     45.06 o
   8   0  14        4.01       18.49      6.24 o
  10   0  14      224.39      257.36     16.95 o
 -31   1  14      294.92      376.23     20.89 o
 -29   1  14       12.43       19.88     11.40 o
 -27   1  14       88.22      109.16     23.03 o
 -25   1  14       84.67       83.91     11.87 o
 -23   1  14        0.16        4.71     11.13 o
 -21   1  14      179.95      174.46     49.22 o
 -19   1  14       44.66       96.73     49.30 o
 -17   1  14       62.34       72.44     14.60 o
 -15   1  14       15.15       27.86      7.93 o
 -13   1  14       21.59       82.04     45.91 o
 -11   1  14       21.29       34.37     15.91 o
  -9   1  14      237.76      199.65     47.37 o
  -7   1  14      216.50      141.37     17.49 o
  -5   1  14       14.53        0.56      7.83 o
  -3   1  14        2.76       -5.78     27.00 o
  -1   1  14      141.93      140.76     15.18 o
   1   1  14        0.03       17.90     19.57 o
   3   1  14       93.25       60.18      8.51 o
   5   1  14       61.21       75.49     10.09 o
   7   1  14      112.96       88.51      7.86 o
   9   1  14      188.89      233.02     12.71 o
  11   1  14       11.70        7.70      6.93 o
  13   1  14       34.51       34.59     13.10 o
  15   1  14       16.05       46.99     16.33 o
  17   1  14       23.76       29.89     13.94 o
  19   1  14       81.96       44.76     17.10 o
 -28   2  14      247.81      296.58     63.36 o
 -26   2  14       74.09       88.02     30.89 o
 -24   2  14        5.19       -1.18     21.57 o
 -22   2  14        0.51       -4.02     11.52 o
 -20   2  14        0.89       -0.82     21.88 o
 -18   2  14        0.02       -5.64     23.80 o
 -16   2  14       10.43       18.10      9.59 o
 -14   2  14       15.36       27.70     27.77 o
 -12   2  14      126.19      144.94     10.39 o
 -10   2  14      110.19      115.28     21.26 o
  -8   2  14      263.93      181.30     30.81 o
  -6   2  14      286.20      363.12     23.61 o
  -4   2  14       12.13       -4.96     14.98 o
  -2   2  14       43.50       21.49      7.70 o
   0   2  14        0.30        0.00      7.70 o
   2   2  14      138.29      116.55     11.40 o
   4   2  14        4.51       -9.13      6.09 o
   6   2  14      311.64      341.71     16.41 o
   8   2  14       88.42       86.43      9.78 o
  10   2  14        2.39       13.87      7.63 o
  12   2  14       44.41       45.45      7.09 o
  14   2  14        7.47      -13.87     12.40 o
  16   2  14       12.92        6.93     12.32 o
 -25   3  14       13.17       21.75     11.52 o
 -23   3  14       54.36       55.83     13.83 o
 -21   3  14      282.98      275.14     59.62 o
 -19   3  14       72.43      120.17     17.02 o
 -17   3  14        2.10        3.08     13.02 o
 -15   3  14      180.71      105.99     15.41 o
 -13   3  14      578.29      618.41     31.74 o
 -11   3  14      290.73      282.86     22.42 o
  -9   3  14      126.74      165.15     20.72 o
  -7   3  14       51.75       76.95     16.10 o
  -5   3  14       96.97      101.53     24.57 o
  -3   3  14      169.57      163.00     16.33 o
  -1   3  14       18.14        4.54     11.48 o
   1   3  14       45.04       25.50      7.86 o
   3   3  14       34.66       36.97      8.47 o
   5   3  14       61.52       51.69      8.40 o
   7   3  14       11.66       -1.54      8.55 o
   9   3  14        0.03       -0.77      6.24 o
  11   3  14        2.24       -4.54      7.70 o
  13   3  14        4.94       10.01     11.55 o
 -20   4  14      111.34      118.40     18.72 o
 -18   4  14      117.40       79.34     12.86 o
 -16   4  14       22.70      -17.79     14.79 o
 -14   4  14       23.30       18.49     10.71 o
 -12   4  14        7.03       29.89     22.18 o
 -10   4  14       18.82       14.64     15.48 o
  -8   4  14      649.06      718.85     50.61 o
  -6   4  14       14.15       56.16     25.34 o
  -4   4  14       52.19       53.31     14.56 o
  -2   4  14       86.22       82.35     20.18 o
   0   4  14       77.14       55.31     20.64 o
   2   4  14      190.19      224.62     26.65 o
   4   4  14      404.70      282.86     28.96 o
   6   4  14      354.40      320.45     28.81 o
   8   4  14        3.50       11.48      9.24 o
  -7   5  14        2.42      -19.26     16.10 o
  -5   5  14       12.23       48.53     20.88 o
  -3   5  14       11.40       30.81     14.48 o
 -25   1  15       59.73       73.69     44.02 o
 -23   1  15       43.72       39.85     14.15 o
 -21   1  15      323.41      383.98     29.08 o
 -19   1  15        4.77       -5.12      6.25 o
 -17   1  15        3.71        1.90     42.48 o
 -15   1  15      177.29      179.68     23.03 o
 -13   1  15       27.57       -3.08      6.86 o
 -11   1  15       16.97       37.11     26.46 o
  -9   1  15       39.11       51.96     16.64 o
  -7   1  15       22.77       39.13     18.49 o
  -5   1  15      297.10      280.11     16.48 o
  -3   1  15       35.78        6.09     10.01 o
  -1   1  15       45.50       51.18     11.90 o
   1   1  15       77.51       55.95     13.10 o
   3   1  15       43.82       48.87      7.31 o
   5   1  15       35.18       23.03      9.32 o
   7   1  15       15.23       13.87      9.94 o
  11   1  15       63.73       66.09     20.80 o
 -22   2  15      118.44      159.01     51.15 o
 -20   2  15        0.00       -5.37     19.26 o
 -18   2  15        8.05       41.80     10.05 o
 -16   2  15        4.43        0.87     11.25 o
 -14   2  15       54.44       31.02      8.69 o
 -12   2  15        3.51        4.51     14.98 o
 -10   2  15        2.35       -7.70      9.24 o
  -8   2  15       12.86       11.26     12.67 o
  -6   2  15      118.02       88.68     32.20 o
  -4   2  15       80.40       59.93     10.71 o
  -2   2  15      217.40      164.38     15.64 o
   0   2  15      232.65      232.17     19.49 o
   2   2  15      285.68      272.69     19.26 o
   4   2  15      556.05      580.35     29.43 o
   6   2  15       18.37       -5.47      7.01 o
   8   2  15      176.84      194.12     12.40 o
  10   2  15       12.28       21.49      6.93 o
 -19   3  15       56.50       59.93     12.48 o
 -17   3  15        7.66       15.33     11.48 o
 -15   3  15      275.78      283.78     19.64 o
 -13   3  15        1.42       -5.47     12.40 o
 -11   3  15       12.16        2.31     10.09 o
  -9   3  15        0.13       26.96     10.63 o
  -7   3  15       51.76       54.54     13.10 o
  -5   3  15        0.62       25.50     11.48 o
  -3   3  15       58.61       21.49     11.55 o
  -1   3  15       34.07       19.95      9.94 o
   1   3  15        5.23      -13.87      9.24 o
   3   3  15      214.96      304.74     20.34 o
   5   3  15       59.02       50.07     12.94 o
 -16   0  16      179.07      194.89     30.20 o
 -14   0  16       10.99       77.88     23.03 o
 -12   0  16       51.37       39.36     13.25 o
 -10   0  16       29.17       32.97     14.64 o
  -8   0  16      723.29      957.65     58.39 o
  -6   0  16      133.85      135.88     18.80 o
  -4   0  16       56.51       65.71     17.56 o
  -2   0  16      145.73      186.49     21.26 o
   0   0  16      481.18      488.07     34.36 o
   2   0  16      109.89      107.77     15.56 o
   4   0  16        4.97       13.02     10.78 o
 -15   1  16        0.95      -15.14     10.09 o
 -13   1  16      195.75      257.44     15.96 o
 -11   1  16      253.63      362.62     43.64 o
  -9   1  16      159.34      184.02     40.79 o
  -7   1  16       18.85       28.57     36.97 o
  -5   1  16        0.77       23.73     28.46 o
  -3   1  16       79.19       52.55     38.48 o
  -1   1  16      187.30      272.32     17.06 o
   1   1  16       89.69       91.24     10.25 o
 -10   2  16      121.92       91.04     15.41 o
  -8   2  16        0.08       14.63     12.71 o
  -6   2  16      285.31      354.11     24.03 o
  -4   2  16        7.13      -15.02     10.01 o
 
